# Supplementary material for: Neisseria genes required for persistence identified via in vivo screening of a transposon mutant library
Source: PLoS Pathog. 2022 May 17;18(5):e1010497. doi: 10.1371/journal.ppat.1010497 (PMC9140248; doi:10.1371/journal.ppat.1010497)
Supplement: S1 Data — Calculations for determining a fitness defect were made by tradis_essentiality.R analysis of library 1 and 2 passage samples. Repetitive transposable elements were removed from this data set, as multi-mapped reads were ignored during the insertion quantification step, giving these open reading frames an insertion index of 0. Gene insertion index distribution changepoints were calculated at 0.0149 for passage 1 and 0.0087 for passage 2 samples. Only genes failing to pass the calculated thresholds in both samples were included in the putative housekeeping gene pool. A description of analysis methods can be found in the Materials and Methods section. Pathway and COG prediction was performed by eggNOGmapper-V2 analysis and comparisons to the KEGG database using the N. musculi reference genome. Transposon insertions for each ORF are listed for each sample output. Gene insertion indices (Tn5 insertions normalized to gene length) are listed for passage 1 and 2 samples. Insertion counts are listed for all samples. (XLSX) [file ppat.1010497.s009.xlsx]

## Sheet: S1 Data
S1 Data: Candidates with predicted in vitro fitness defects and/or lower than expected gene insertion indices by tradis_essentiality testing.
Calcuations for determining a fitness defect were made by tradis_essentiality.R analysis of library 1 and 2 passage samples. Repetitive transposable elements were removed from this data set, as multimapped reads were ignored during the insertion quantification step, giving these open reading frames an insertion index of 0.
Gene insertion index distribution changepoints were calculated at 0.0149 for passage 1 and 0.0087 for passage 2 samples. Only genes failing to pass the calculated thresholds in both samples were included in the putative housekeeping gene pool. A description of analysis methods can be found in the Methods section.
Pathway and COG prediction was performed by eggNOGmapper-V2 analysis and comparisons to the KEGG database using the N.musculi reference genome.
Transposon insertions for each ORF are listed for each sample output. Gene insertion indices (Tn5 insertions normalized to gene length) are listed for passage 1 and 2 samples. Insertion counts are listed for all samples.
					Passage Insertion Index per ORF		Transposon Insertions per ORF by sample
RefSeq Locus	Genbank Locus	KEGG_Pathway	cog_category	Annotated Function	pass1_ins_index	pass2_ins_index	pass1	pass2	input1	input2	oral1	oral2	wk6f1	wk6f2	wk8f1	wk8f2
H7A79_RS00010	H7A79_0002	ko00230,ko00240,ko01100,ko03030,ko03430,ko03440,map00230,map00240,map01100,map03030,map03430,map03440	L	DNA polymerase III subunit beta	0.00603622	0.00100604	6	1	15	19	10	17	14	13	6	26
H7A79_RS00020	H7A79_0005	NA	NA	pseudogene	0.00130719	0.00261438	1	2	0	0	0	1	2	1	0	10
H7A79_RS00030	H7A79_0007	NA	L	helix-turn-helix domain-containing protein	0	0	0	0	1	0	0	1	0	0	0	0
H7A79_RS00035	H7A79_RS00035	NA	NA	hypothetical protein	0	0	0	0	0	0	0	0	1	0	0	0
H7A79_RS00045		NA	NA	pseudogene	0.00913441	0.00434972	21	10	65	57	14	28	29	24	19	15
H7A79_RS00075	H7A79_0017	ko02010,map02010	P	ABC transporter permease subunit	0.00623441	0.00124688	5	1	17	19	7	13	11	9	18	5
H7A79_RS00080	H7A79_0018	ko02010,map02010	P	ABC transporter permease subunit	0.0113895	0.00797267	10	7	19	23	12	33	27	17	21	13
H7A79_RS00085	H7A79_0019	ko02010,map02010	P	polyamine ABC transporter ATP-binding protein	0.0088845	0.0029615	9	3	16	18	5	16	15	10	26	0
H7A79_RS00090	H7A79_0020	ko03010,map03010	J	50S ribosomal protein L28	0.00947867	0.00473934	2	1	1	2	0	3	1	1	1	0
H7A79_RS00095	H7A79_0021	ko03010,map03010	J	50S ribosomal protein L33	0.0070922	0.0070922	1	1	0	0	0	3	2	0	4	0
H7A79_RS00145	H7A79_RS00145	NA	NA	hypothetical protein	0.00310559	0.00310559	1	1	5	2	0	3	0	2	2	0
H7A79_RS00160		ko00670,ko00720,ko01100,ko01120,ko01200,ko01523,map00670,map00720,map01100,map01120,map01200,map01523	E	pseudogene	0	0	0	0	2	2	1	2	1	1	0	0
H7A79_RS00170	H7A79_0032	NA	L	hypothetical protein	0	0	0	0	0	0	0	0	0	0	0	0
H7A79_RS00195	H7A79_0037	NA	S	pyrimidine 5'-nucleotidase	0.00164474	0	1	0	9	8	5	0	4	2	2	0
H7A79_RS00205	H7A79_0039	ko00061,ko00780,ko01100,ko01212,map00061,map00780,map01100,map01212	I	beta-ketoacyl-ACP synthase II	0.00355872	0.00266904	4	3	16	3	3	14	14	3	6	3
H7A79_RS00240	H7A79_RS00240	NA	NA	hypothetical protein	0.0131579	0.00657895	2	1	10	6	1	1	2	1	1	0
H7A79_RS00305	H7A79_0057	ko00380,ko00630,ko01110,ko01130,ko01200,ko04011,ko04016,ko04068,ko04146,ko04211,ko04212,ko04213,ko05014,map00380,map00630,map01110,map01130,map01200,map04011,map04016,map04068,map04146,map04211,map04212,map04213,map05014	C	catalase	0.00588668	0.000735835	8	1	10	13	7	17	25	15	21	4
H7A79_RS00325	H7A79_0061	NA	C	c-type cytochrome	0.0141593	0.00353982	8	2	11	5	0	5	9	5	5	2
H7A79_RS00330	H7A79_0063	NA	D	ribosome biogenesis GTP-binding protein YihA/YsxC	0.00715564	0	4	0	6	16	7	23	18	11	8	5
H7A79_RS00335	H7A79_0064	ko03410,map03410	L	DNA-3-methyladenine glycosylase I	0.0039604	0	2	0	11	9	2	6	10	3	6	3
H7A79_RS00340	H7A79_RS00340	NA	NA	hypothetical protein	0.00684932	0	1	0	2	1	2	1	1	2	0	1
H7A79_RS00360	H7A79_0068	NA	NA	16S ribosomal RNA	0	0	0	0	0	0	0	0	0	0	0	0
H7A79_RS00365	H7A79_0070	NA	NA	tRNA-Ile	0	0	0	0	0	0	0	0	0	0	0	0
H7A79_RS00370	H7A79_0071	NA	NA	tRNA-Ala	0	0	0	0	0	0	0	0	0	0	0	0
H7A79_RS00375	H7A79_0072	NA	NA		0	0	0	0	0	0	0	0	0	2	0	0
H7A79_RS00380	H7A79_0075	NA	NA	5S ribosomal RNA	0	0	0	0	0	0	0	0	0	0	0	0
H7A79_RS00385	H7A79_0076	NA	L	helix-hairpin-helix domain-containing protein	0	0	0	0	0	0	0	0	0	0	0	0
H7A79_RS00390	H7A79_RS00390	NA	S	hypothetical protein	0	0	0	0	1	0	0	0	1	0	0	0
H7A79_RS00395	H7A79_0078	NA	NA		0	0	0	0	1	2	0	1	2	7	19	5
H7A79_RS00425	H7A79_0083	ko02010,map02010	V	ATP-binding cassette domain-containing protein	0.00872818	0.00623441	7	5	14	42	5	14	14	11	9	4
H7A79_RS00440	H7A79_0086	NA	H	FAD:protein FMN transferase	0.00760043	0.00542888	7	5	16	18	4	13	11	5	9	5
H7A79_RS00465		NA	NA	pseudogene	0	0.0046729	0	1	1	0	0	0	0	0	0	0
H7A79_RS00470		NA	M	pseudogene	0.00574094	0.00609975	16	17	31	42	3	5	2	0	5	5
H7A79_RS00490	H7A79_0093	NA	NA	pseudogene	0.00107296	0	1	0	1	0	1	0	0	2	0	0
H7A79_RS00505	H7A79_RS00505	NA	NA	hypothetical protein	0	0	0	0	1	1	0	1	1	0	0	0
H7A79_RS00540	H7A79_0098	NA	S	hypothetical protein	0.0136054	0.00680272	10	5	11	13	9	13	6	8	13	4
H7A79_RS00545	H7A79_0099	NA	Q	DUF3465 domain-containing protein	0.00735294	0.00490196	3	2	9	13	2	2	4	2	7	0
H7A79_RS00550	H7A79_0100	NA	NA		0	0	0	0	1	0	1	0	1	0	0	0
H7A79_RS00555	H7A79_0101	NA	NA		0	0	0	0	1	0	0	1	0	1	0	0
H7A79_RS00570	H7A79_0104	NA	K	YqgE/AlgH family protein	0.00808081	0.00606061	4	3	7	4	2	9	4	3	3	1
H7A79_RS00585	H7A79_0107	ko00260,ko00460,ko00630,ko00670,ko00680,ko01100,ko01110,ko01120,ko01130,ko01200,ko01230,ko01523,map00260,map00460,map00630,map00670,map00680,map01100,map01110,map01120,map01130,map01200,map01230,map01523	E	serine hydroxymethyltransferase	0.0062167	0.000888099	7	1	18	15	6	8	8	8	10	1
H7A79_RS00600	H7A79_RS00600	NA	NA	hypothetical protein	0	0	0	0	0	0	0	0	0	0	0	0
H7A79_RS00605	H7A79_0110	NA	NA	hypothetical protein	0	0	0	0	0	0	0	0	0	0	0	0
H7A79_RS00610	H7A79_0111	NA	NA	pseudogene	0	0	0	0	0	0	0	0	0	0	0	0
H7A79_RS00615	H7A79_RS00615	NA	NA	phasyl DNA replicon protein arp	0	0	0	0	0	0	0	0	0	0	0	0
H7A79_RS00635	H7A79_0116	NA	C	fumarate reductase subunit C	0.0112994	0	4	0	9	5	1	0	2	3	2	0
H7A79_RS00640	H7A79_0117	NA	C	fumarate reductase subunit D	0.00955414	0.00636943	3	2	2	4	1	0	1	0	2	0
H7A79_RS00650	H7A79_0118	ko00760,ko01100,map00760,map01100	H	NAD(+) kinase	0.00591017	0.0035461	5	3	12	13	2	4	5	5	5	0
H7A79_RS00670	H7A79_RS00670	NA	NA	hypothetical protein	0.00414938	0.00414938	1	1	4	3	0	3	0	0	0	0
H7A79_RS00710	H7A79_0130	ko02010,map02010	ET	transporter substrate-binding domain-containing protein	0	0	0	0	3	5	3	10	13	4	2	0
H7A79_RS00735	H7A79_0135	NA	S	RnfH family protein	0.00393701	0.00393701	1	1	4	3	1	4	0	1	2	0
H7A79_RS00740	H7A79_0136	NA	J	aminoacyl-tRNA hydrolase	0.00770713	0.00192678	4	1	10	5	3	5	5	6	3	5
H7A79_RS00750	H7A79_0138	ko00561,ko00564,ko01100,ko01110,map00561,map00564,map01100,map01110	I	glycerol-3-phosphate 1-O-acyltransferase PlsY	0.00526316	0	3	0	5	3	3	6	3	6	3	0
H7A79_RS00755	H7A79_0139	ko00790,ko01100,map00790,map01100	H	dihydroneopterin aldolase	0.00316456	0	1	0	3	1	0	3	2	2	0	0
H7A79_RS00760	H7A79_RS00760	NA	NA	hypothetical protein	0	0	0	0	0	0	0	1	0	0	0	0
H7A79_RS00765	H7A79_0140	NA	NA	hypothetical protein	0	0	0	0	0	0	0	1	0	1	0	0
H7A79_RS00770	H7A79_0141	NA	NA	hypothetical protein	0	0	0	0	0	0	0	1	0	0	0	0
H7A79_RS00790	H7A79_0144	NA	L	type II CRISPR-associated endonuclease Cas1	0	0	0	0	0	1	1	0	1	0	0	1
H7A79_RS00795	H7A79_0145	NA	L	CRISPR-associated endonuclease Cas2	0	0	0	0	0	0	0	0	0	0	0	0
H7A79_RS00835	H7A79_RS00835	NA	NA	hypothetical protein	0	0	0	0	0	0	0	1	0	0	0	0
H7A79_RS00895	H7A79_0162	ko00561,ko00564,ko01100,ko01110,ko04070,ko04072,ko05231,map00561,map00564,map01100,map01110,map04070,map04072,map05231	M	diacylglycerol kinase	0.00273973	0.00821918	1	3	4	12	4	1	6	4	2	0
H7A79_RS00900	H7A79_0163	NA	S	copper chaperone PCu(A)C	0.0117925	0	5	0	5	9	0	6	9	3	3	1
H7A79_RS00905	H7A79_0164	NA	H	[citrate (pro-3S)-lyase] ligase	0.0118026	0	11	0	16	15	3	17	14	13	7	3
H7A79_RS00945	H7A79_0172	NA	NA	hypothetical protein	0.00671141	0	1	0	3	1	0	2	0	0	1	0
H7A79_RS00965	H7A79_0176	NA	NA	hypothetical protein	0	0.00191571	0	1	1	1	0	2	0	0	0	0
H7A79_RS00975	H7A79_RS00975	NA	NA	hypothetical protein	0	0	0	0	0	0	0	0	0	0	0	0
H7A79_RS00980	H7A79_0178	NA	NA	hypothetical protein	0	0	0	0	0	0	0	0	0	0	0	0
H7A79_RS00985	H7A79_0179	NA	NA	pseudogene	0	0	0	0	0	0	0	0	0	0	0	0
H7A79_RS00990	H7A79_RS00990	NA	NA	phasyl DNA replicon protein arp	0	0	0	0	0	0	0	0	0	0	0	0
H7A79_RS01000	H7A79_0182	NA	NA	hypothetical protein	0	0	0	0	0	0	0	0	0	0	0	0
H7A79_RS01005	H7A79_0183	NA	S	phage virion morphogenesis protein	0	0	0	0	0	0	0	0	0	0	0	0
H7A79_RS01010	H7A79_RS01010	NA	NA	DUF3149 domain-containing protein	0	0.008	0	1	0	1	2	4	1	0	1	0
H7A79_RS01035	H7A79_RS01035	NA	NA	hypothetical protein	0.00724638	0	1	0	1	0	0	1	1	0	1	0
H7A79_RS01070	H7A79_0194	NA	L	DNA repair protein RadA	0.0112721	0.00724638	14	9	47	19	12	39	20	24	17	6
H7A79_RS01085	H7A79_RS01085	NA	U	hypothetical protein	0.00289017	0	1	0	1	1	3	2	2	3	0	0
H7A79_RS01090	H7A79_0197	NA	NA	hypothetical protein	0.0078125	0.00260417	3	1	7	6	6	2	6	4	8	1
H7A79_RS01095	H7A79_0198	ko05133,map05133	U	hemagglutinin repeat-containing protein	0.00534531	0.00299337	25	14	39	47	30	64	55	39	43	25
H7A79_RS01100	H7A79_0199	NA	NA	hypothetical protein	0	0	0	0	2	3	1	4	1	6	0	4
H7A79_RS01105	H7A79_RS01105	NA	NA	hypothetical protein	0.0025	0.0025	1	1	0	2	0	0	1	0	0	0
H7A79_RS01110	H7A79_0200	NA	T	hemagglutinin repeat-containing protein	0.00510725	0.00357508	10	7	26	23	21	30	31	14	18	9
H7A79_RS01125	H7A79_0202	NA	NA	hypothetical protein	0	0	0	0	0	0	0	1	0	0	0	0
H7A79_RS01130	H7A79_0203	NA	NA	immunity 42 family protein	0	0	0	0	2	0	0	1	0	1	0	0
H7A79_RS01135	H7A79_0204	NA	U	VENN motif pre-toxin domain-containing protein	0.00275482	0.00183655	3	2	13	9	1	9	4	0	1	0
H7A79_RS01140	H7A79_0205	NA	S	SMI1/KNR4 family protein	0.00694444	0.00462963	3	2	1	2	1	0	0	0	0	0
H7A79_RS01145	H7A79_0206	NA	U	HNH endonuclease	0.0037037	0	4	0	2	2	2	4	4	5	1	1
H7A79_RS01150	H7A79_0207	NA	S	hypothetical protein	0.00280112	0.00280112	1	1	1	3	1	2	1	1	0	0
H7A79_RS01155	H7A79_0208	ko05133,map05133	U	hemagglutinin repeat-containing protein	0.0107761	0.00602951	84	47	121	142	94	179	139	134	137	47
H7A79_RS01190	H7A79_0215	NA	NA	hypothetical protein	0	0	0	0	0	0	0	0	0	0	0	0
H7A79_RS01195	H7A79_0216	NA	L	replication initiation factor domain-containing protein	0	0	0	0	0	0	0	0	0	0	0	0
H7A79_RS01200	H7A79_0217	NA	NA	hypothetical protein	0	0	0	0	0	0	0	0	0	0	0	0
H7A79_RS01205	H7A79_0218	NA	NA	hypothetical protein	0	0	0	0	0	0	0	0	0	0	0	0
H7A79_RS01210	H7A79_0219	NA	NA	hypothetical protein	0	0	0	0	0	0	0	0	0	0	0	0
H7A79_RS01215	H7A79_0220	NA	S	DUF2523 domain-containing protein	0	0	0	0	0	0	0	0	0	0	0	0
H7A79_RS01220		NA	NA	pseudogene	0	0	0	0	0	0	0	0	0	0	0	0
H7A79_RS01235	H7A79_0227	ko00240,ko01100,map00240,map01100	F	orotidine-5'-phosphate decarboxylase	0.00758725	0.0030349	5	2	10	7	2	6	6	1	7	2
H7A79_RS01305	H7A79_0242	NA	NA	TrbC/VirB2 family protein	0.00346021	0	1	0	1	2	1	4	0	0	0	1
H7A79_RS01315	H7A79_0244	NA	U	conjugal transfer protein	0.00232558	0	5	0	22	4	10	26	13	7	7	2
H7A79_RS01335	H7A79_0248	NA	NA	cytochrome C oxidase subunit III	0	0	0	0	3	0	0	1	0	0	1	0
H7A79_RS01340	H7A79_0249	NA	NA	hypothetical protein	0.00520833	0.00520833	1	1	2	0	0	1	1	0	0	1
H7A79_RS01345	H7A79_0251	ko03070,map03070	U	hypothetical protein	0.0111111	0	4	0	3	3	2	5	3	5	3	3
H7A79_RS01375	H7A79_RS01375	NA	S	excisionase family DNA-binding protein	0	0	0	0	1	1	1	0	0	0	1	0
H7A79_RS01380	H7A79_0256	NA	NA	lipopolysaccharide heptosyltransferase	0	0	0	0	2	2	1	0	0	0	1	0
H7A79_RS01385	H7A79_0257	NA	L	single-stranded DNA-binding protein	0	0	0	0	2	0	3	2	2	0	0	1
H7A79_RS01390	H7A79_RS01390	NA	NA	hypothetical protein	0	0.00442478	0	3	3	3	0	4	3	0	4	1
H7A79_RS01395	H7A79_0259	NA	NA	hypothetical protein	0	0.0075188	0	1	1	1	1	2	1	1	1	0
H7A79_RS01400	H7A79_0260	NA	P	heavy metal translocating P-type ATPase metal-binding domain-containing protein	0.00992332	0.00811908	22	18	51	43	33	64	48	36	30	12
H7A79_RS01420	H7A79_0264	ko00730,ko01100,map00730,map01100	H	bifunctional hydroxymethylpyrimidine kinase/phosphomethylpyrimidine kinase	0.00675676	0.00540541	5	4	11	11	11	21	15	10	13	7
H7A79_RS01430	H7A79_0265	ko00561,ko00564,ko01100,ko01110,map00561,map00564,map01100,map01110	I	1-acyl-sn-glycerol-3-phosphate acyltransferase	0.00144509	0.00578035	1	4	7	11	1	15	6	3	5	2
H7A79_RS01435	H7A79_0266	NA	S	GNAT family N-acetyltransferase	0.0131579	0	9	0	22	14	2	10	9	8	14	3
H7A79_RS01510	H7A79_0281	ko00790,ko01100,map00790,map01100	H	dihydropteroate synthase	0.00640205	0.00512164	5	4	19	30	6	14	13	21	16	8
H7A79_RS01520	H7A79_RS01520	NA	S	dioxygenase	0.00534759	0	1	0	3	3	2	3	1	2	1	0
H7A79_RS01530	H7A79_0284	ko00340,ko01100,ko01110,ko01230,map00340,map01100,map01110,map01230	E	imidazole glycerol phosphate synthase subunit HisH	0.010327	0.00172117	6	1	13	2	5	6	6	4	5	3
H7A79_RS01560	H7A79_0289	ko00290,ko00770,ko01100,ko01110,ko01130,ko01210,ko01230,map00290,map00770,map01100,map01110,map01130,map01210,map01230	H	dihydroxy-acid dehydratase	0.0143113	0.00775194	24	13	59	46	23	160	49	88	46	108
H7A79_RS01590	H7A79_0295	NA	I	acyl-CoA dehydrogenase family protein	0.00774593	0.00309837	10	4	39	8	9	30	15	16	20	4
H7A79_RS01600	H7A79_0298	ko00230,ko00240,ko03018,map00230,map00240,map03018	J	polyribonucleotide nucleotidyltransferase	0.00417319	0.00156495	8	3	20	18	18	17	20	17	17	16
H7A79_RS01615	H7A79_RS01615	NA	NA	hypothetical protein	0	0	0	0	1	1	0	0	1	0	0	0
H7A79_RS01705	H7A79_0315	ko00230,ko00240,ko01100,map00230,map00240,map01100	C	ribonucleotide-diphosphate reductase subunit beta	0.00783546	0.00391773	8	4	22	15	13	18	10	15	12	4
H7A79_RS01710	H7A79_0316	NA	C	2Fe-2S ferredoxin-like protein	0.00746269	0.00373134	2	1	4	2	1	2	2	0	2	0
H7A79_RS01720	H7A79_0318	NA	S	hypothetical protein	0	0	0	0	0	0	0	0	0	0	0	0
H7A79_RS01725	H7A79_RS01725	NA	NA	hypothetical protein	0	0	0	0	0	0	0	0	0	0	0	0
H7A79_RS01730	H7A79_0319	NA	NA	pseudogene	0	0	0	0	0	0	0	0	0	0	0	0
H7A79_RS01735	H7A79_0320	NA	NA	pseudogene	0	0	0	0	0	0	0	0	0	0	0	0
H7A79_RS01740	H7A79_RS01740	NA	NA	Com family DNA-binding transcriptional regulator	0	0	0	0	0	0	0	0	0	0	0	0
H7A79_RS01750	H7A79_0324	NA	NA	pseudogene	0	0	0	0	0	0	0	0	0	0	0	0
H7A79_RS01755	H7A79_0325	NA	S	hypothetical protein	0	0	0	0	0	0	0	0	0	0	0	0
H7A79_RS01760	H7A79_0326	NA	NA	hypothetical protein	0	0	0	0	0	0	0	0	0	0	0	0
H7A79_RS01765		NA	NA	pseudogene	0	0	0	0	0	0	0	0	0	0	0	0
H7A79_RS01770	H7A79_0328	NA	S	DUF2313 domain-containing protein	0	0	0	0	0	0	0	0	0	0	0	0
H7A79_RS01775	H7A79_0329	NA	S	baseplate J/gp47 family protein	0	0	0	0	0	0	0	0	0	0	0	0
H7A79_RS01780	H7A79_0330	NA	S	phage GP46 family protein	0	0	0	0	0	0	0	0	0	0	0	0
H7A79_RS01785	H7A79_0331	NA	S	phage baseplate assembly protein V	0	0	0	0	0	0	0	0	0	0	0	0
H7A79_RS01805	H7A79_0335	NA	NA	hypothetical protein	0.010582	0.00793651	4	3	8	5	0	6	4	9	7	4
H7A79_RS01835	H7A79_RS01835	NA	NA	hypothetical protein	0.00520833	0	1	0	7	8	2	5	4	4	1	0
H7A79_RS01840	H7A79_0342	NA	NA	hypothetical protein	0	0.00462963	0	1	1	3	0	1	3	0	1	2
H7A79_RS01845	H7A79_0343	NA	L	AAA family ATPase	0.0109223	0.00242718	9	2	14	11	5	13	15	18	11	6
H7A79_RS01855	H7A79_0347	NA	NA	pseudogene	0.00877193	0.00501253	7	4	15	14	8	17	10	7	9	5
H7A79_RS01860		NA	NA	pseudogene	0	0	0	0	0	3	0	0	1	0	1	0
H7A79_RS01875	H7A79_0350	NA	L	hypothetical protein	0	0	0	0	0	0	0	0	0	0	1	0
H7A79_RS01945	H7A79_0363	NA	S	hypothetical protein	0.0121212	0.00606061	4	2	8	4	1	7	4	4	1	0
H7A79_RS01990	H7A79_0371	NA	S	DUF3302 domain-containing protein	0.00243309	0	1	0	1	5	0	1	2	5	3	0
H7A79_RS01995		NA	NA	pseudogene	0.00780031	0.00312012	5	2	6	7	1	7	5	7	3	2
H7A79_RS02005	H7A79_0375	NA	NA	hypothetical protein	0.00534759	0	1	0	3	6	0	3	6	4	5	1
H7A79_RS02045	H7A79_0382	NA	S	YicC family protein	0.00646831	0.00517464	5	4	12	24	2	24	11	8	12	4
H7A79_RS02055	H7A79_0384	ko00770,ko01100,map00770,map01100	H	bifunctional phosphopantothenoylcysteine decarboxylase/phosphopantothenate--cysteine ligase CoaBC	0.00657895	0.0056391	7	6	10	11	2	13	12	9	6	3
H7A79_RS02070	H7A79_RS02070	NA	NA	hypothetical protein	0.00377358	0.00377358	1	1	1	1	0	2	1	2	0	0
H7A79_RS02085	H7A79_0390	NA	NA		0	0	0	0	1	0	2	0	0	0	0	0
H7A79_RS02090	H7A79_0391	NA	L	integrase arm-type DNA-binding domain-containing protein	0.0113852	0.00379507	6	2	21	10	0	3	3	2	4	2
H7A79_RS02110	H7A79_0394	NA	L	ribonuclease H-like domain-containing protein	0.00701262	0.0056101	5	4	20	6	11	9	9	14	25	9
H7A79_RS02145	H7A79_0400	NA	K	RNA polymerase sigma factor RpoD	0.0136054	0.00793651	24	14	47	48	35	62	43	39	39	33
H7A79_RS02170	H7A79_0406	NA	L	replication initiation factor domain-containing protein	0	0	0	0	0	0	0	0	0	0	0	0
H7A79_RS02175	H7A79_0407	NA	NA	hypothetical protein	0	0	0	0	0	0	0	0	0	0	0	0
H7A79_RS02180	H7A79_0408	NA	NA	hypothetical protein	0	0	0	0	1	0	0	0	0	0	0	0
H7A79_RS02185	H7A79_0409	NA	NA	hypothetical protein	0	0	0	0	1	1	0	0	1	0	1	0
H7A79_RS02190	H7A79_RS02190	NA	NA	hypothetical protein	0	0	0	0	1	1	0	2	2	0	0	0
H7A79_RS02195	H7A79_0412	NA	S	hypothetical protein	0.00396511	0.00158604	5	2	15	13	5	7	8	1	6	0
H7A79_RS02200	H7A79_0413	NA	S	DUF2523 domain-containing protein	0	0	0	0	4	0	0	0	0	2	1	0
H7A79_RS02240	H7A79_0423	NA	NA	hypothetical protein	0	0	0	0	1	0	1	1	1	1	2	0
H7A79_RS02245	H7A79_0424	ko00130,ko00627,ko00940,ko01100,ko01110,ko01120,ko01220,map00130,map00627,map00940,map01100,map01110,map01120,map01220	H	UbiX family flavin prenyltransferase	0.0034904	0.0034904	2	2	14	4	3	8	7	3	4	4
H7A79_RS02260	H7A79_0427	NA	NA	DUF4189 domain-containing protein	0.0026455	0.00529101	1	2	2	1	0	5	1	0	1	0
H7A79_RS02265	H7A79_0428	NA	NA	hypothetical protein	0.00558659	0	1	0	3	3	0	4	0	2	1	1
H7A79_RS02270	H7A79_RS02270	NA	NA	hypothetical protein	0.00324675	0	1	0	0	1	1	2	6	2	0	0
H7A79_RS02315	H7A79_0437	ko02010,map02010	P	ABC transporter permease	0.0108578	0.00868621	10	8	29	30	5	30	10	13	10	1
H7A79_RS02350	H7A79_0443	ko03060,ko03070,map03060,map03070	U	Sec-independent protein translocase protein TatB	0.00411523	0.00205761	2	1	10	8	5	4	4	1	2	2
H7A79_RS02355	H7A79_0444	ko03060,ko03070,map03060,map03070	U	twin-arginine translocase subunit TatC	0.00292398	0.00438596	2	3	8	11	4	20	8	8	10	3
H7A79_RS02385	H7A79_RS02385	NA	NA	hypothetical protein	0	0.0030581	0	1	9	5	5	7	14	5	7	5
H7A79_RS02420	H7A79_0453	ko00860,ko01100,ko01110,ko01120,map00860,map01100,map01110,map01120	H	uroporphyrinogen-III synthase	0.00466563	0	3	0	15	5	2	12	8	3	7	2
H7A79_RS02460	H7A79_RS02460	NA	S	hypothetical protein	0.00492611	0	1	0	6	2	1	3	4	0	1	1
H7A79_RS02470	H7A79_RS02470	NA	NA	hypothetical protein	0	0	0	0	1	7	0	0	2	0	0	0
H7A79_RS02510	H7A79_0468	ko04621,ko05418,map04621,map05418	O	thioredoxin TrxA	0.00673401	0.003367	2	1	2	5	1	1	0	0	0	0
H7A79_RS02515	H7A79_0469	NA	M	transglycosylase SLT domain-containing protein	0.0018797	0	1	0	3	1	0	2	4	2	5	0
H7A79_RS02530	H7A79_0472	NA	U	conjugal transfer protein	0.00413034	0.00137678	9	3	25	22	10	30	18	21	9	9
H7A79_RS02535	H7A79_0473	NA	U	conjugal transfer protein TraF	0	0	0	0	7	4	2	8	5	2	2	0
H7A79_RS02540	H7A79_0474	NA	U	type IV secretion system protein	0.00347222	0.00115741	3	1	6	5	2	2	2	5	0	0
H7A79_RS02545	H7A79_0475	NA	NA	hypothetical protein	0.00503778	0	2	0	3	7	8	3	2	4	0	0
H7A79_RS02550	H7A79_0476	NA	NA	hypothetical protein	0.00694444	0.00462963	3	2	4	10	1	1	2	0	1	2
H7A79_RS02555	H7A79_0478	ko03070,map03070	U	type IV secretion system protein	0.00300752	0	2	0	11	5	4	6	7	6	4	0
H7A79_RS02560	H7A79_0479	NA	U	TrbG/VirB9 family P-type conjugative transfer protein	0.00405405	0.00405405	3	3	3	0	3	5	4	5	1	1
H7A79_RS02565	H7A79_0480	NA	U	TrbI/VirB10 family protein	0.00651466	0	6	0	17	8	11	18	14	10	4	7
H7A79_RS02570	H7A79_RS02570	NA	U	TrbI/VirB10 family protein	0.0030581	0.00611621	1	2	5	11	8	13	5	6	7	0
H7A79_RS02575	H7A79_0482	NA	NU	Flp pilus assembly complex ATPase component TadA	0.00505561	0	5	0	19	6	2	11	8	6	6	6
H7A79_RS02580	H7A79_0483	NA	NA	hypothetical protein	0	0.00189753	0	1	6	5	1	5	4	1	2	0
H7A79_RS02585	H7A79_0484	NA	L	single-stranded DNA-binding protein	0.00280112	0.00280112	1	1	1	1	0	1	1	0	0	1
H7A79_RS02590	H7A79_0485	ko03070,map03070	U	type IV secretory system conjugative DNA transfer family protein	0.00214707	0.00107354	4	2	18	5	4	12	10	11	7	0
H7A79_RS02615	H7A79_0490	NA	NA	hypothetical protein	0	0	0	0	3	0	0	0	0	0	0	0
H7A79_RS02635	H7A79_0494	NA	L	hypothetical protein	0.0041425	0.003314	5	4	13	7	5	14	8	12	6	1
H7A79_RS02640	H7A79_0495	NA	S	plasmid mobilization relaxosome protein MobC	0	0	0	0	5	5	0	3	5	0	2	0
H7A79_RS02655	H7A79_0498	NA	S	type II toxin-antitoxin system RelE/ParE family toxin	0	0	0	0	2	1	0	5	0	0	0	0
H7A79_RS02665		NA	NA	pseudogene	0.00888889	0	6	0	9	5	3	8	2	2	0	3
H7A79_RS02675	H7A79_0501	NA	S	antitoxin	0.00961538	0.00480769	2	1	0	6	0	3	0	2	1	0
H7A79_RS02685	H7A79_0503	NA	NA	hypothetical protein	0	0	0	0	1	0	0	0	0	0	0	0
H7A79_RS02690	H7A79_0504	NA	NA	hypothetical protein	0	0	0	0	0	0	0	0	0	0	0	0
H7A79_RS02695	H7A79_0505	NA	NA	hypothetical protein	0	0	0	0	0	0	0	0	0	0	0	0
H7A79_RS02700		NA	NA	pseudogene	0	0	0	0	0	0	0	0	0	0	0	0
H7A79_RS02705	H7A79_0507	NA	NA	phosphoglycerate kinase	0	0	0	0	0	0	0	0	0	0	0	0
H7A79_RS02725	H7A79_0511	NA	NA	hypothetical protein	0	0	0	0	0	0	0	0	0	2	0	0
H7A79_RS02735	H7A79_0513	NA	NA	ribbon-helix-helix domain-containing protein	0	0	0	0	4	3	0	0	0	0	3	0
H7A79_RS02740	H7A79_0514	NA	K	pseudogene	0	0	0	0	0	0	0	0	0	0	0	0
H7A79_RS02745	H7A79_RS02745	NA	S	hypothetical protein	0	0	0	0	0	0	0	0	0	0	0	0
H7A79_RS02750	H7A79_0515	NA	K	helix-turn-helix domain-containing protein	0	0	0	0	0	0	0	0	0	0	0	0
H7A79_RS02755	H7A79_0516	NA	NA	type II toxin-antitoxin system RelE/ParE family toxin	0	0	0	0	0	0	0	0	0	0	0	0
H7A79_RS02760	H7A79_0517	NA	K	hypothetical protein	0	0	0	0	0	0	0	0	0	0	0	0
H7A79_RS02765	H7A79_0518	NA	T	DUF29 family protein	0	0	0	0	0	0	0	0	0	0	0	0
H7A79_RS02770	H7A79_0519	NA	NA	hypothetical protein	0	0	0	0	0	0	0	0	0	0	0	0
H7A79_RS02775	H7A79_0520	NA	NA	hypothetical protein	0	0	0	0	0	0	0	0	0	0	0	0
H7A79_RS02785		NA	NA	pseudogene	0	0	0	0	0	0	0	0	0	0	0	0
H7A79_RS02790	H7A79_RS02790	NA	S	excisionase family DNA-binding protein	0	0	0	0	0	0	0	0	0	0	0	0
H7A79_RS02805	H7A79_0524	ko04112,map04112	O	ATP-dependent Clp protease ATP-binding subunit ClpX	0.00971731	0.00441696	11	5	29	6	5	8	6	5	4	4
H7A79_RS02875	H7A79_0538	ko00300,ko01100,ko01110,ko01120,ko01130,ko01230,map00300,map01100,map01110,map01120,map01130,map01230	E	diaminopimelate epimerase	0.00130719	0	1	0	9	10	4	9	7	1	6	6
H7A79_RS02915	H7A79_0545	ko00020,ko00190,ko00650,ko00720,ko01100,ko01110,ko01120,ko01130,ko01200,map00020,map00190,map00650,map00720,map01100,map01110,map01120,map01130,map01200	C	succinate dehydrogenase, cytochrome b556 subunit	0.0117302	0.00293255	4	1	14	8	2	8	3	3	2	1
H7A79_RS03000	H7A79_0561	NA	H	hydroxysqualene dehydroxylase HpnE	0.0125313	0.0075188	15	9	30	35	8	30	33	22	13	7
H7A79_RS03030	H7A79_0567	ko00030,ko01100,ko01110,ko01120,ko01130,ko01200,map00030,map01100,map01110,map01120,map01130,map01200	G	6-phosphogluconolactonase	0.00793651	0.0031746	5	2	13	9	0	4	4	3	2	2
H7A79_RS03040	H7A79_0569	ko00030,ko01100,ko01120,ko01200,map00030,map01100,map01120,map01200	EG	phosphogluconate dehydratase	0.00728597	0.00242866	12	4	30	17	16	26	17	9	16	11
H7A79_RS03045	H7A79_0570	ko00030,ko00630,ko01100,ko01120,ko01200,map00030,map00630,map01100,map01120,map01200	G	bifunctional 4-hydroxy-2-oxoglutarate aldolase/2-dehydro-3-deoxy-phosphogluconate aldolase	0.0143113	0.00178891	8	1	14	9	6	15	6	4	1	2
H7A79_RS03060		NA	NA	pseudogene	0	0	0	0	0	0	0	0	0	1	0	0
H7A79_RS03075	H7A79_0576	NA	L	type III-A CRISPR-associated protein Csm2	0.00840336	0.00560224	3	2	8	6	2	5	2	6	3	0
H7A79_RS03080	H7A79_0577	NA	L	type III-A CRISPR-associated RAMP protein Csm3	0.00309598	0.00309598	2	2	9	3	1	8	3	2	2	0
H7A79_RS03090	H7A79_0579	NA	S	DUF1887 family protein	0	0	0	0	2	0	0	2	2	0	0	0
H7A79_RS03095	H7A79_0580	NA	KT	TIGR02584 family CRISPR-associated protein	0.00294695	0.00491159	3	5	17	14	6	12	11	10	10	4
H7A79_RS03100	H7A79_0581	NA	E	type I 3-dehydroquinate dehydratase	0.0101597	0.00290276	7	2	21	21	1	18	13	4	12	3
H7A79_RS03145	H7A79_RS03145	NA	NA	hypothetical protein	0.00746269	0	2	0	2	2	0	2	2	1	3	0
H7A79_RS03185	H7A79_0594	NA	NA	16S ribosomal RNA	0	0	0	0	0	0	0	0	0	0	0	0
H7A79_RS03190	H7A79_0596	NA	NA	tRNA-Ile	0	0	0	0	0	0	0	0	0	0	0	0
H7A79_RS03195	H7A79_0597	NA	NA	tRNA-Ala	0	0	0	0	0	0	0	0	0	0	0	0
H7A79_RS03200	H7A79_0598	NA	NA	23S ribosomal RNA	0	0	0	0	0	0	0	0	0	0	0	0
H7A79_RS03205	H7A79_0601	NA	NA	5S ribosomal RNA	0	0	0	0	0	0	0	0	0	0	0	0
H7A79_RS03210	H7A79_0602	NA	L	helix-hairpin-helix domain-containing protein	0	0	0	0	0	0	0	0	0	0	0	0
H7A79_RS03215	H7A79_0603	NA	C	4Fe-4S dicluster domain-containing protein	0.00735294	0.00668449	11	10	38	34	18	23	19	22	16	6
H7A79_RS03230	H7A79_RS03230	NA	NA	hypothetical protein	0	0.00596421	0	3	10	8	2	7	8	4	2	2
H7A79_RS03265	H7A79_RS03265	NA	NA	hypothetical protein	0.00485437	0	1	0	7	0	1	5	0	3	1	0
H7A79_RS03280	H7A79_0615	NA	P	metal ABC transporter permease	0.00380228	0	3	0	11	9	3	7	8	2	3	0
H7A79_RS03310	H7A79_RS03310	NA	NA	YceI family protein	0	0	0	0	0	0	1	0	0	0	0	0
H7A79_RS03325	H7A79_0623	NA	NA	pseudogene	0.00796813	0.00796813	2	2	4	5	2	6	3	4	4	0
H7A79_RS03360	H7A79_0630	ko00970,ko01100,map00970,map01100	J	Asp-tRNA(Asn)/Glu-tRNA(Gln) amidotransferase subunit GatA	0.00229885	0.00153257	3	2	11	14	3	10	13	4	7	3
H7A79_RS03400	H7A79_0638	ko00230,ko01100,map00230,map01100	F	guanylate kinase	0.00359066	0.00179533	2	1	9	7	4	9	4	3	6	0
H7A79_RS03430	H7A79_0644	NA	NA	hypothetical protein	0.00529101	0.00529101	1	1	7	4	1	4	2	2	0	1
H7A79_RS03435	H7A79_0645	NA	NA	hypothetical protein	0.00213675	0.00213675	1	1	3	4	1	1	4	1	2	2
H7A79_RS03440	H7A79_0646	NA	NA	hypothetical protein	0.00330033	0	1	0	1	3	1	1	3	0	0	0
H7A79_RS03465	H7A79_0651	NA	J	RNA methyltransferase	0.0109739	0.00411523	8	3	11	16	7	12	12	7	8	4
H7A79_RS03470	H7A79_RS03470	NA	NA	hypothetical protein	0	0	0	0	2	2	0	4	4	2	2	0
H7A79_RS03485	H7A79_0655	NA	NA	hypothetical protein	0.00569801	0.00569801	2	2	2	4	0	5	0	4	4	0
H7A79_RS03500	H7A79_0658	NA	S	DoxX family membrane protein	0.00833333	0	3	0	5	0	2	3	3	1	3	0
H7A79_RS03530	H7A79_RS03530	NA	NA	hypothetical protein	0.0108696	0.00543478	2	1	1	4	5	6	3	1	4	4
H7A79_RS03545	H7A79_0667	NA	GM	nuclear transport factor 2 family protein	0	0.00506329	0	2	6	8	1	8	14	12	6	2
H7A79_RS03555	H7A79_0671	NA	V	HsdR family type I site-specific deoxyribonuclease	0.00652697	0.00618344	19	18	56	51	18	36	32	19	16	11
H7A79_RS03600	H7A79_RS03600	NA	I	hypothetical protein	0.0104167	0.00520833	2	1	10	5	2	2	4	2	2	1
H7A79_RS03620	H7A79_0682	ko02020,map02020	K	P-II family nitrogen regulator	0	0.00326797	0	1	6	1	1	2	0	1	1	1
H7A79_RS03635	H7A79_0686	NA	NA	methionine-binding protein	0	0	0	0	0	7	1	3	3	2	2	0
H7A79_RS03640	H7A79_0687	NA	H	class I SAM-dependent methyltransferase	0.00229885	0.00229885	2	2	15	17	0	10	10	4	7	3
H7A79_RS03675	H7A79_0694	NA	S	DUF456 family protein	0.0112867	0	5	0	7	13	4	5	10	7	21	4
H7A79_RS03710	H7A79_0699	NA	NA	pseudogene	0.00258398	0.00258398	1	1	1	1	0	2	3	0	0	0
H7A79_RS03720	H7A79_0702	NA	D	AAA family ATPase	0.00246002	0.00123001	2	1	3	4	3	1	2	3	1	1
H7A79_RS03725	H7A79_0703	NA	K	ParB N-terminal domain-containing protein	0.00572519	0.000954198	6	1	12	8	3	13	8	2	4	4
H7A79_RS03730	H7A79_RS03730	NA	NA	hypothetical protein	0	0	0	0	2	6	0	2	5	3	3	3
H7A79_RS03735	H7A79_0704	NA	NA	hypothetical protein	0	0	0	0	1	0	0	1	0	1	0	0
H7A79_RS03750	H7A79_0707	NA	S	DUF1845 family protein	0	0	0	0	8	1	0	7	11	3	5	0
H7A79_RS03755	H7A79_0711	NA	NA	hypothetical protein	0	0	0	0	6	1	2	1	3	2	1	0
H7A79_RS03760	H7A79_RS03760	NA	NA	hypothetical protein	0	0	0	0	2	0	0	1	2	1	0	0
H7A79_RS03765	H7A79_0712	NA	NA	hypothetical protein	0	0	0	0	2	0	2	0	2	0	0	0
H7A79_RS03770	H7A79_0713	NA	L	single-stranded DNA-binding protein	0.0128535	0.00514139	5	2	12	7	5	3	5	7	4	5
H7A79_RS03775	H7A79_0714	NA	U	TraC family protein	0.010643	0.00665188	24	15	34	35	34	54	32	16	46	14
H7A79_RS03780	H7A79_0715	NA	NA	hypothetical protein	0.00817996	0	4	0	8	9	4	20	10	4	10	4
H7A79_RS03790	H7A79_0717	NA	S	hypothetical protein	0.0108173	0.00841346	9	7	12	16	14	27	20	19	12	11
H7A79_RS03795	H7A79_0718	NA	S	TraU family protein	0.00378788	0.00852273	4	9	9	10	11	24	10	10	14	7
H7A79_RS03805	H7A79_RS03805	NA	NA	SEL1-like repeat protein	0.00181488	0.00362976	1	2	8	4	4	8	5	1	0	3
H7A79_RS03810	H7A79_0720	NA	CO	conjugal transfer protein TraF	0.00578704	0.00578704	5	5	23	10	6	19	15	11	8	5
H7A79_RS03815	H7A79_0721	NA	NA	hypothetical protein	0	0	0	0	1	3	2	2	1	1	0	1
H7A79_RS03840	H7A79_0727	NA	NA	hypothetical protein	0.0071599	0	3	0	2	7	7	5	4	2	5	1
H7A79_RS03845	H7A79_0728	NA	M	transglycosylase SLT domain-containing protein	0.00138122	0.00138122	1	1	11	5	2	4	4	4	3	0
H7A79_RS03855	H7A79_RS03855	NA	H	ThiF family adenylyltransferase	0.00399467	0.00133156	3	1	12	2	0	0	3	0	3	0
H7A79_RS03870	H7A79_0733	NA	NA	hypothetical protein	0.0128755	0.00429185	3	1	8	26	0	2	0	0	0	0
H7A79_RS03880	H7A79_0735	NA	S	DUF5131 family protein	0.00594354	0.00297177	4	2	8	7	4	6	7	7	5	5
H7A79_RS03890	H7A79_0737	NA	L	site-specific DNA-methyltransferase	0.00554785	0.00208044	8	3	8	17	5	7	12	5	11	3
H7A79_RS03905	H7A79_0740	NA	NA	hypothetical protein	0	0.00397614	0	2	1	1	1	1	2	0	0	0
H7A79_RS03930	H7A79_0745	NA	NA	hypothetical protein	0	0	0	0	2	0	1	4	1	1	0	0
H7A79_RS03935	H7A79_0747	NA	NA	hypothetical protein	0	0	0	0	4	1	1	1	0	1	0	0
H7A79_RS03940		NA	NA	pseudogene	0.00194837	0.00146128	4	3	19	9	4	22	13	8	36	3
H7A79_RS03945	H7A79_0751	NA	NA	hypothetical protein	0	0	0	0	3	1	2	1	1	0	0	0
H7A79_RS03950	H7A79_0753	NA	NA	hypothetical protein	0.00970874	0.00485437	2	1	2	3	0	1	2	2	3	0
H7A79_RS03955	H7A79_0754	NA	NA	hypothetical protein	0.00464396	0	3	0	5	0	0	2	0	2	1	0
H7A79_RS03960	H7A79_0755	NA	NA	hypothetical protein	0	0	0	0	1	2	0	0	3	0	0	0
H7A79_RS03965	H7A79_0756	NA	NA	hypothetical protein	0.00358423	0	1	0	2	2	0	1	1	1	2	0
H7A79_RS03970	H7A79_0758	NA	NA	hypothetical protein	0	0	0	0	2	4	2	5	3	0	2	0
H7A79_RS03975	H7A79_0759	NA	S	DUF3275 family protein	0	0	0	0	7	5	1	1	6	1	3	1
H7A79_RS03980	H7A79_0760	NA	NA	hypothetical protein	0	0.00298507	0	1	5	3	0	1	3	1	2	0
H7A79_RS03985	H7A79_RS03985	NA	NA	hypothetical protein	0.00189753	0.00379507	1	2	1	1	0	0	0	0	1	0
H7A79_RS03990	H7A79_0763	NA	NA	DUF3577 domain-containing protein	0.014652	0	4	0	2	2	0	0	2	0	0	0
H7A79_RS03995	H7A79_0764	NA	NA	hypothetical protein	0	0	0	0	2	1	0	1	2	1	0	1
H7A79_RS04005	H7A79_0766	NA	NA	hypothetical protein	0.0026455	0	1	0	1	1	1	1	0	0	4	2
H7A79_RS04010	H7A79_0767	NA	S	virulence factor	0.00240385	0	1	0	4	12	0	0	0	1	1	0
H7A79_RS04015	H7A79_0768	NA	NA	helix-turn-helix domain-containing protein	0	0	0	0	2	0	0	1	1	0	0	0
H7A79_RS04020	H7A79_0769	NA	S	DUF2326 domain-containing protein	0.00873908	0.00124844	14	2	18	12	10	14	15	9	7	1
H7A79_RS04025	H7A79_0770	NA	NA	hypothetical protein	0.00858369	0.00429185	2	1	5	2	0	2	2	1	0	0
H7A79_RS04030	H7A79_0771	NA	NA	hypothetical protein	0.00861009	0.00246002	7	2	6	16	2	5	0	1	0	1
H7A79_RS04055	H7A79_0776	NA	K	type II toxin-antitoxin system PrlF family antitoxin	0.003663	0	1	0	1	1	1	1	0	0	0	0
H7A79_RS04060	H7A79_0777	NA	S	type II toxin-antitoxin system YhaV family toxin	0	0.00496278	0	2	3	8	0	4	5	2	4	0
H7A79_RS04070	H7A79_0779	NA	S	DUF882 domain-containing protein	0.00191571	0	1	0	4	5	2	3	3	0	1	0
H7A79_RS04075	H7A79_0780	NA	NA	hypothetical protein	0.0027027	0.0027027	1	1	3	1	1	5	3	0	2	0
H7A79_RS04080	H7A79_0781	NA	NA	hypothetical protein	0.00188679	0	1	0	1	3	2	5	1	1	1	0
H7A79_RS04085	H7A79_0782	NA	NA	pseudogene	0.00606729	0.00220629	11	4	30	19	7	34	16	12	24	4
H7A79_RS04090	H7A79_0783	NA	NA	hypothetical protein	0	0	0	0	1	2	2	0	2	0	2	0
H7A79_RS04095	H7A79_0784	NA	S	type IV conjugative transfer system lipoprotein TraV	0	0.00182149	0	1	4	0	1	3	0	1	1	0
H7A79_RS04100	H7A79_0785	NA	S	TraB/VirB10 family protein	0.00820419	0	9	0	12	12	8	14	6	12	12	2
H7A79_RS04105	H7A79_0786	NA	S	type-F conjugative transfer system secretin TraK	0.00116414	0	1	0	3	1	1	7	3	1	0	0
H7A79_RS04110	H7A79_0787	NA	S	hypothetical protein	0.00512164	0	4	0	5	0	0	4	2	0	0	0
H7A79_RS04115	H7A79_0788	NA	NA	hypothetical protein	0	0	0	0	1	0	0	3	1	2	0	0
H7A79_RS04120	H7A79_0789	NA	NA	OmpA family protein	0	0.00215054	0	1	3	1	0	0	1	1	1	0
H7A79_RS04125	H7A79_0790	NA	NA	hypothetical protein	0.00867052	0.00578035	3	2	4	2	0	4	2	3	4	0
H7A79_RS04130	H7A79_0791	NA	O	hypothetical protein	0.00328947	0.00328947	2	2	3	1	2	5	3	6	1	0
H7A79_RS04135	H7A79_RS04135	NA	NA	hypothetical protein	0	0	0	0	3	0	0	0	0	0	0	0
H7A79_RS04140	H7A79_0792	NA	NU	Flp pilus assembly complex ATPase component TadA	0	0	0	0	4	0	1	4	2	0	2	4
H7A79_RS04145	H7A79_0794	NA	NA	hypothetical protein	0	0	0	0	4	1	0	3	3	1	1	1
H7A79_RS04160	H7A79_0797	NA	S	hypothetical protein	0	0	0	0	2	2	1	3	0	0	0	0
H7A79_RS04165	H7A79_0798	NA	NA	Com family DNA-binding transcriptional regulator	0	0	0	0	0	0	0	0	0	0	0	0
H7A79_RS04170	H7A79_0799	ko00270,ko01100,ko05206,map00270,map01100,map05206	H	DNA (cytosine-5-)-methyltransferase	0	0	0	0	0	0	0	0	0	0	0	0
H7A79_RS04175	H7A79_0800	ko03430,map03430	L	DNA adenine methylase	0.00864553	0.00144092	6	1	19	13	9	11	11	8	5	2
H7A79_RS04180	H7A79_0801	NA	S	hypothetical protein	0.00771208	0.00514139	3	2	8	3	7	9	12	8	11	2
H7A79_RS04190	H7A79_0805	NA	NA		0	0	0	0	1	0	1	0	1	2	6	2
H7A79_RS04210	H7A79_0808	ko00240,ko00983,ko01100,map00240,map00983,map01100	F	dUTP diphosphatase	0.0122549	0	5	0	7	8	2	5	2	3	0	2
H7A79_RS04225	H7A79_0811	NA	K	integration host factor subunit beta	0.00711744	0	2	0	2	1	0	4	3	1	0	0
H7A79_RS04235	H7A79_0813	NA	NA	(d)CMP kinase	0.0016835	0.0016835	1	1	11	5	3	10	7	7	4	6
H7A79_RS04245	H7A79_0815	ko03410,map03410	L	A/G-specific adenine glycosylase	0.00209205	0.00313808	2	3	20	13	6	16	13	12	17	8
H7A79_RS04250	H7A79_RS04250	NA	NA	hypothetical protein	0.010101	0	2	0	7	3	1	4	4	3	4	1
H7A79_RS04315	H7A79_0827	ko00400,ko00401,ko01100,ko01110,ko01130,ko01230,map00400,map00401,map01100,map01110,map01130,map01230	C	prephenate dehydrogenase/arogenate dehydrogenase family protein	0.0125945	0.00125945	10	1	17	31	7	9	9	6	7	0
H7A79_RS04320	H7A79_0828	ko00860,ko01100,ko01110,ko01120,map00860,map01100,map01110,map01120	H	glutamate-1-semialdehyde 2,1-aminomutase	0	0	0	0	15	21	9	9	18	8	16	3
H7A79_RS04340		NA	L	pseudogene	0	0.00398406	0	1	1	2	0	0	1	1	0	1
H7A79_RS04350		NA	NA	pseudogene	0.00831025	0.00138504	6	1	7	4	0	2	7	5	5	1
H7A79_RS04370	H7A79_0835	ko00230,ko01100,ko01110,ko01130,map00230,map01100,map01110,map01130	F	phosphoribosylaminoimidazolesuccinocarboxamide synthase	0.0128535	0.00257069	10	2	21	17	9	20	9	7	10	7
H7A79_RS04395	H7A79_0839	NA	V	1,6-anhydro-N-acetylmuramyl-L-alanine amidase AmpD	0.0120724	0.00402414	6	2	8	7	8	10	4	5	3	7
H7A79_RS04420	H7A79_0844	NA	L	DNA repair protein RecN	0.0127005	0.00668449	19	10	48	43	21	75	44	33	41	14
H7A79_RS04525		NA	NA	pseudogene	0.00502513	0.00376884	4	3	11	4	7	8	7	5	4	1
H7A79_RS04540		NA	NA	pseudogene	0.00914634	0.00762195	6	5	17	21	11	10	8	14	11	5
H7A79_RS04590	H7A79_0874	ko00790,ko01100,map00790,map01100	H	2-amino-4-hydroxy-6- hydroxymethyldihydropteridine diphosphokinase	0.012685	0.00845666	6	4	9	5	3	4	1	1	2	0
H7A79_RS04605	H7A79_0877	NA	S	tetratricopeptide repeat protein	0.00705467	0.00176367	4	1	11	6	2	2	9	5	5	2
H7A79_RS04610	H7A79_0878	ko00970,map00970	J	histidine--tRNA ligase	0.00856898	0.00685518	10	8	22	24	4	6	6	2	5	2
H7A79_RS04620	H7A79_0880	ko00900,ko01100,ko01110,ko01130,map00900,map01100,map01110,map01130	I	flavodoxin-dependent (E)-4-hydroxy-3-methylbut-2-enyl-diphosphate synthase	0.00960699	0.00611354	11	7	17	11	6	23	17	8	18	5
H7A79_RS04650	H7A79_0886	NA	P	DUF4198 domain-containing protein	0.0124309	0.00828729	9	6	17	16	7	28	17	3	13	8
H7A79_RS04665		NA	NA	pseudogene	0	0	0	0	0	0	0	0	0	0	0	0
H7A79_RS04670	H7A79_0891	NA	S	DUF2523 domain-containing protein	0	0	0	0	0	0	0	0	0	0	0	0
H7A79_RS04675	H7A79_0892	NA	NA	hypothetical protein	0	0	0	0	0	0	0	0	0	0	0	0
H7A79_RS04680	H7A79_0893	NA	NA	hypothetical protein	0	0	0	0	0	0	0	0	0	0	0	0
H7A79_RS04685	H7A79_0894	NA	NA	hypothetical protein	0	0	0	0	0	0	0	0	0	0	0	0
H7A79_RS04690	H7A79_0895	NA	L	replication initiation factor domain-containing protein	0	0	0	0	0	0	0	0	0	0	0	0
H7A79_RS04695	H7A79_0896	NA	NA	hypothetical protein	0	0	0	0	0	0	0	0	0	0	0	0
H7A79_RS04765	H7A79_0908	NA	S	EamA family transporter	0.00516796	0.00258398	2	1	5	6	1	5	4	3	5	0
H7A79_RS04785	H7A79_0912	NA	S	minor capsid protein	0	0.00282486	0	2	3	7	1	10	6	2	4	0
H7A79_RS04790	H7A79_0913	NA	NA	hypothetical protein	0	0	0	0	0	0	0	0	0	0	0	0
H7A79_RS04795	H7A79_0914	NA	S	phage virion morphogenesis protein	0	0	0	0	0	0	0	0	0	0	0	0
H7A79_RS04800	H7A79_RS04800	NA	NA	hypothetical protein	0	0	0	0	1	1	0	2	1	1	0	0
H7A79_RS04820	H7A79_0920	NA	S	AAA family ATPase	0.00365408	0.00243605	3	2	14	14	4	14	13	5	12	5
H7A79_RS04830	H7A79_RS04830	NA	NA	hypothetical protein	0.00606061	0.00606061	1	1	6	3	2	6	2	4	4	2
H7A79_RS04865	H7A79_0927	ko00564,ko01100,ko01110,map00564,map01100,map01110	I	phosphatidylserine decarboxylase	0	0.00132626	0	1	1	4	2	2	0	6	1	0
H7A79_RS04875	H7A79_0929	ko03010,map03010	J	50S ribosomal protein L9	0.00245098	0	1	0	4	1	1	6	2	3	4	2
H7A79_RS04880	H7A79_0930	ko03010,map03010	J	30S ribosomal protein S18	0	0	0	0	0	0	1	0	0	1	0	0
H7A79_RS04885	H7A79_RS04885	ko03440,map03440	L	primosomal replication protein N	0	0	0	0	1	1	2	1	0	1	0	0
H7A79_RS04890	H7A79_0931	ko03010,map03010	J	30S ribosomal protein S6	0	0.00293255	0	1	2	2	0	1	0	1	2	0
H7A79_RS04895	H7A79_0932	ko00970,map00970	J	tryptophan--tRNA ligase	0.00769231	0.0032967	7	3	9	9	5	15	8	8	5	2
H7A79_RS04905	H7A79_0934	NA	S	DUF971 domain-containing protein	0	0.00262467	0	1	3	2	2	1	5	1	0	1
H7A79_RS04925	H7A79_0938	NA	L	HU family DNA-binding protein	0.00823045	0	2	0	5	4	0	1	2	2	0	0
H7A79_RS04960	H7A79_RS04960	NA	NA	hypothetical protein	0.00393701	0.00393701	1	1	24	19	3	4	2	3	1	3
H7A79_RS04985	H7A79_RS04985	NA	NA	hypothetical protein	0	0	0	0	2	1	1	1	2	2	1	0
H7A79_RS04995	H7A79_RS04995	NA	NA	hypothetical protein	0	0	0	0	4	1	1	3	0	0	0	0
H7A79_RS05000	H7A79_0952	ko00760,ko01100,map00760,map01100	H	nicotinate phosphoribosyltransferase	0.00638104	0.00364631	7	4	18	15	10	9	8	5	14	6
H7A79_RS05035	H7A79_0958	NA	S	membrane integrity-associated transporter subunit PqiC	0.00854701	0.00213675	4	1	5	1	1	3	1	3	4	0
H7A79_RS05040	H7A79_0959	NA	Q	intermembrane transport protein PqiB	0.00809171	0.00337154	12	5	41	22	21	45	28	34	30	10
H7A79_RS05075	H7A79_0965	NA	NA	hypothetical protein	0.00656455	0.00437637	3	2	6	7	0	14	12	18	10	10
H7A79_RS05080	H7A79_RS05080	NA	NA	hypothetical protein	0.0070922	0	1	0	5	1	0	2	4	1	5	2
H7A79_RS05085	H7A79_0966	NA	NA	hypothetical protein	0.00671141	0	1	0	2	4	0	7	4	1	2	0
H7A79_RS05095	H7A79_0968	ko03430,map03430	L	DNA adenine methylase	0.0129683	0.00576369	9	4	26	15	22	20	23	5	12	7
H7A79_RS05100	H7A79_RS05100	NA	NA	Com family DNA-binding transcriptional regulator	0	0	0	0	0	0	1	0	0	0	1	0
H7A79_RS05105	H7A79_0969	NA	NA	hypothetical protein	0	0	0	0	0	0	0	0	1	0	0	0
H7A79_RS05110	H7A79_0970	NA	NA	pseudogene	0	0	0	0	0	0	0	0	0	0	0	0
H7A79_RS05115	H7A79_0971	NA	NA	pseudogene	0	0	0	0	0	0	0	0	0	0	0	0
H7A79_RS05120	H7A79_0972	NA	NA	hypothetical protein	0	0	0	0	0	0	0	0	0	0	0	0
H7A79_RS05125	H7A79_0973	NA	NA	hypothetical protein	0	0	0	0	0	0	0	0	0	0	0	0
H7A79_RS05130	H7A79_0974	NA	S	hypothetical protein	0	0	0	0	0	0	0	0	0	0	0	0
H7A79_RS05135	H7A79_0975	NA	S	DUF2523 domain-containing protein	0	0	0	0	0	0	0	0	0	0	0	0
H7A79_RS05140	H7A79_0976	ko05110,map05110	S	zonular occludens toxin family protein	0	0	0	0	0	0	0	0	0	0	0	0
H7A79_RS05170	H7A79_0982	NA	G	hypothetical protein	0.00936639	0.00716253	17	13	50	34	26	44	22	22	18	14
H7A79_RS05175	H7A79_0983	NA	S	phage tail protein	0.00383142	0	2	0	10	7	4	3	5	7	13	8
H7A79_RS05210	H7A79_0990	NA	S	phage tail tape measure protein	0.00298954	0	6	0	12	8	6	20	11	8	10	8
H7A79_RS05225	H7A79_0992	NA	S	phage tail assembly protein	0.00763359	0	2	0	3	22	1	0	3	0	3	2
H7A79_RS05230	H7A79_0993	NA	S	phage major tail tube protein	0.00860215	0.00645161	4	3	7	5	5	15	4	7	10	4
H7A79_RS05235	H7A79_0994	NA	S	phage tail sheath subtilisin-like domain-containing protein	0.00478851	0.00159617	6	2	17	12	3	21	14	15	8	4
H7A79_RS05240	H7A79_0995	NA	S	hypothetical protein	0.00220264	0.00440529	1	2	6	1	3	1	0	5	1	1
H7A79_RS05245	H7A79_0996	NA	S	DUF1320 domain-containing protein	0.00516796	0.00516796	2	2	9	6	3	11	3	4	5	2
H7A79_RS05280	H7A79_1003	NA	NA	hypothetical protein	0.0030303	0	1	0	2	1	1	7	2	2	1	0
H7A79_RS05285	H7A79_1004	NA	S	transcriptional regulator	0	0	0	0	3	3	0	8	3	4	3	0
H7A79_RS05290	H7A79_1005	NA	S	DUF1018 domain-containing protein	0.00483092	0	2	0	2	1	1	3	2	4	3	0
H7A79_RS05295	H7A79_1006	NA	L	HU family DNA-binding protein	0.00401606	0.00401606	1	1	7	3	2	3	2	1	2	0
H7A79_RS05320	H7A79_1011	NA	NA	hypothetical protein	0	0.00486618	0	2	2	5	2	8	1	1	1	0
H7A79_RS05325	H7A79_1012	NA	NA	hypothetical protein	0.00672646	0	3	0	7	5	2	12	10	1	0	3
H7A79_RS05330	H7A79_1013	NA	NA	hypothetical protein	0	0.00520833	0	1	3	7	3	9	9	3	3	2
H7A79_RS05340	H7A79_1015	NA	NA	hypothetical protein	0	0	0	0	4	3	2	7	3	2	4	0
H7A79_RS05345	H7A79_RS05345	NA	NA	hypothetical protein	0	0	0	0	3	1	3	3	2	2	3	1
H7A79_RS05355	H7A79_1019	NA	NA	hypothetical protein	0	0	0	0	2	0	0	1	0	0	0	0
H7A79_RS05370	H7A79_1022	NA	K	DNA-binding protein	0	0	0	0	2	1	1	3	0	0	2	1
H7A79_RS05375	H7A79_1023	NA	NA	DNA-binding protein	0	0	0	0	1	0	0	1	1	0	0	0
H7A79_RS05380	H7A79_1024	NA	K	helix-turn-helix domain-containing protein	0.00295858	0.00295858	1	1	2	0	1	2	0	0	0	2
H7A79_RS05385	H7A79_1025	NA	NA	hypothetical protein	0	0	0	0	4	2	0	0	1	1	0	2
H7A79_RS05390	H7A79_1026	NA	NA	hypothetical protein	0.00472813	0.0035461	4	3	27	7	2	4	5	6	10	0
H7A79_RS05400	H7A79_1028	NA	M	TIGR02594 family protein	0	0.0042735	0	2	5	4	3	12	8	3	4	3
H7A79_RS05410	H7A79_1031	NA	NA	hypothetical protein	0.00273973	0.00273973	1	1	5	3	5	7	5	4	1	3
H7A79_RS05435	H7A79_1036	NA	S	DUF3486 family protein	0.00613497	0	3	0	6	2	7	7	11	5	1	0
H7A79_RS05450	H7A79_1039	NA	S	minor capsid protein	0.00735294	0.00245098	6	2	24	27	10	33	16	13	16	6
H7A79_RS05455	H7A79_1040	NA	S	phage virion morphogenesis protein	0.00251889	0	1	0	4	4	1	2	4	5	4	0
H7A79_RS05475	H7A79_1044	NA	NA	hypothetical protein	0.00788022	0.00630418	10	8	26	24	8	26	26	16	22	4
H7A79_RS05520	H7A79_1052	NA	H	ThiF family adenylyltransferase	0.00412655	0.00275103	3	2	21	21	3	13	11	7	6	1
H7A79_RS05545	H7A79_1058	ko00020,ko00480,ko00720,ko01100,ko01110,ko01120,ko01130,ko01200,ko01210,ko01230,ko04146,map00020,map00480,map00720,map01100,map01110,map01120,map01130,map01200,map01210,map01230,map04146	C	NADP-dependent isocitrate dehydrogenase	0.00985663	0.00268817	11	3	20	11	12	27	39	13	32	7
H7A79_RS05565	H7A79_1062	ko02010,map02010	S	LPS export ABC transporter permease LptG	0.0103734	0.00518672	10	5	25	15	11	31	22	24	18	10
H7A79_RS05585	H7A79_1066	NA	J	elongation factor P	0.00594059	0	3	0	6	4	4	10	2	1	0	0
H7A79_RS05615		NA	NA	pseudogene	0.00750751	0.00600601	5	4	6	6	1	14	8	5	5	3
H7A79_RS05645	H7A79_1076	NA	L	DNA gyrase subunit A	0.00398565	0.00318852	10	8	34	17	22	46	49	38	38	16
H7A79_RS05690	H7A79_1084	NA	J	30S ribosome-binding factor RbfA	0.00298507	0.00597015	1	2	6	7	4	3	18	7	16	2
H7A79_RS05700	H7A79_1086	NA	S	hypothetical protein	0.0130719	0	4	0	5	6	6	3	2	3	0	0
H7A79_RS05710	H7A79_1088	NA	S	diadenosine tetraphosphatase	0.00536673	0	3	0	10	9	4	13	7	5	1	0
H7A79_RS05720	H7A79_1090	NA	L	hypothetical protein	0.0106525	0.00532623	8	4	23	27	14	29	26	17	30	10
H7A79_RS05730	H7A79_RS05730	NA	NA	Com family DNA-binding transcriptional regulator	0	0	0	0	1	1	2	1	5	1	0	0
H7A79_RS05735	H7A79_1092	NA	S	hypothetical protein	0	0	0	0	0	0	0	0	0	0	0	0
H7A79_RS05740	H7A79_1093	NA	NA	hypothetical protein	0	0	0	0	0	0	0	0	0	0	0	0
H7A79_RS05745	partial;pseudo	NA	NA	pseudogene	0	0	0	0	0	0	0	0	0	0	0	0
H7A79_RS05750	H7A79_1095	NA	S	DUF2313 domain-containing protein	0	0	0	0	0	0	0	0	0	0	0	0
H7A79_RS05755	H7A79_1096	NA	S	baseplate J/gp47 family protein	0	0	0	0	0	0	0	0	0	0	0	0
H7A79_RS05760	H7A79_1097	NA	S	phage GP46 family protein	0	0	0	0	0	0	0	0	0	0	0	0
H7A79_RS05765	H7A79_1098	NA	S	phage baseplate assembly protein V	0	0	0	0	0	0	0	0	0	0	0	0
H7A79_RS05785	H7A79_1102	NA	NA	TetR family transcriptional regulator	0.00740741	0	1	0	6	2	2	7	6	3	3	0
H7A79_RS05810	H7A79_1107	NA	S	DUF1834 family protein	0.00339559	0	2	0	7	5	6	11	8	12	5	2
H7A79_RS05815	H7A79_1108	````	S	DUF1320 family protein	0	0	0	0	8	3	4	8	5	3	3	0
H7A79_RS05825	H7A79_1110	NA	S	Mu-like prophage major head subunit gpT family protein	0.002442	0.004884	2	4	16	19	5	14	9	5	9	5
H7A79_RS05830	H7A79_1111	NA	S	hypothetical protein	0.0115063	0.0083682	11	8	32	22	14	38	17	19	25	15
H7A79_RS05840	H7A79_1113	NA	S	minor capsid protein	0.00856898	0.00599829	10	7	55	17	15	34	22	11	24	12
H7A79_RS05880	H7A79_1121	NA	NA	hypothetical protein	0.00543478	0	2	0	6	0	1	2	4	4	2	1
H7A79_RS05885	H7A79_1122	NA	NA	hypothetical protein	0	0	0	0	5	1	1	1	1	3	2	0
H7A79_RS05890	H7A79_1123	NA	NA	hypothetical protein	0	0	0	0	1	0	0	0	3	0	0	0
H7A79_RS05895	H7A79_1124	NA	NA	hypothetical protein	0.00529101	0	1	0	1	0	1	2	2	2	1	0
H7A79_RS05900	H7A79_1125	NA	M	N-acetylmuramoyl-L-alanine amidase	0.010395	0	5	0	7	1	0	3	0	2	0	0
H7A79_RS05905	H7A79_1126	NA	NA	mor transcription activator family protein	0	0	0	0	5	5	2	5	1	1	2	2
H7A79_RS05910	H7A79_1127	NA	S	DUF1018 domain-containing protein	0	0.0027027	0	1	0	1	0	3	0	0	2	0
H7A79_RS05915	H7A79_1128	NA	S	type II toxin-antitoxin system HicB family antitoxin	0.00265957	0.00265957	1	1	7	1	1	2	2	0	4	2
H7A79_RS05920	H7A79_1129	NA	N	type II toxin-antitoxin system HicA family toxin	0	0	0	0	2	0	1	2	0	0	0	0
H7A79_RS05925	H7A79_1130	NA	S	hypothetical protein	0	0	0	0	1	0	0	0	0	0	0	0
H7A79_RS05930	H7A79_1131	NA	NA	DNA polymerase III	0.00671141	0	1	0	3	1	2	3	0	5	0	2
H7A79_RS05935	H7A79_1132	NA	K	Bro-N domain-containing protein	0.0101868	0.00509338	6	3	5	7	4	12	5	8	5	2
H7A79_RS05940	H7A79_1133	NA	S	hypothetical protein	0.00657895	0	1	0	0	4	1	1	0	0	0	0
H7A79_RS05945	H7A79_1134	NA	S	host-nuclease inhibitor Gam family protein	0	0.00638298	0	3	5	3	1	6	2	2	3	4
H7A79_RS05950	H7A79_1135	NA	NA	hypothetical protein	0.0046729	0	1	0	1	1	1	0	0	2	0	1
H7A79_RS05955	H7A79_1136	NA	NA	hypothetical protein	0	0	0	0	2	0	0	0	0	0	0	0
H7A79_RS05960	H7A79_1137	NA	NA	hypothetical protein	0	0	0	0	1	3	0	1	3	0	0	0
H7A79_RS05985	H7A79_1142	NA	NA	hypothetical protein	0	0	0	0	3	1	1	1	2	0	0	1
H7A79_RS06020	H7A79_1152	NA	K	ORF6C domain-containing protein	0.00680272	0.00544218	5	4	14	6	9	5	3	7	4	1
H7A79_RS06035	H7A79_1155	NA	S	DUF1269 domain-containing protein	0.00505051	0	3	0	11	6	6	20	10	5	7	1
H7A79_RS06045	H7A79_1157	NA	EG	DMT family transporter	0.00636132	0.00254453	5	2	14	8	7	16	11	6	7	3
H7A79_RS06060	H7A79_RS06060	NA	NA	hypothetical protein	0.00890869	0.00445434	4	2	9	9	2	5	8	4	4	2
H7A79_RS06065	H7A79_RS06065	NA	NA	hypothetical protein	0.00671141	0	1	0	5	3	1	3	1	2	2	0
H7A79_RS06100	H7A79_1164	NA	G	SLC45 family MFS transporter	0.00656814	0.00574713	8	7	26	17	9	21	27	18	13	1
H7A79_RS06130	H7A79_1170	NA	M	tetratricopeptide repeat protein	0.00137174	0.00274348	1	2	5	4	2	12	2	10	3	2
H7A79_RS06135	H7A79_1171	NA	J	23S rRNA pseudouridine(1911/1915/1917) synthase RluD	0.00696517	0.00696517	7	7	27	22	9	27	14	18	20	9
H7A79_RS06140	H7A79_RS06140	NA	NA	hypothetical protein	0.0116732	0.00389105	3	1	6	8	2	2	6	0	4	4
H7A79_RS06145	H7A79_1172	ko00790,map00790	F	dihydroneopterin triphosphate diphosphatase	0.00240385	0.00480769	1	2	6	14	1	3	3	2	3	2
H7A79_RS06170	H7A79_1177	NA	K	GNAT family N-acetyltransferase	0.0045977	0.00229885	2	1	14	8	1	9	3	6	6	0
H7A79_RS06175	H7A79_1178	ko03013,map03013	J	multifunctional CCA addition/repair protein	0.00716846	0.000896057	8	1	9	11	0	13	7	8	9	2
H7A79_RS06260	H7A79_1198	NA	P	FeoA domain-containing protein	0.00406504	0	1	0	6	6	5	3	4	2	1	2
H7A79_RS06265	H7A79_1199	NA	P	50S ribosome-binding GTPase	0.00473093	0.00473093	8	8	43	31	13	27	27	14	22	12
H7A79_RS06355	H7A79_1216	NA	NA	pseudogene	0	0	0	0	0	1	0	2	2	1	1	1
H7A79_RS06360	H7A79_1217	NA	NA	pseudogene	0	0.00689655	0	3	1	4	1	1	3	4	2	0
H7A79_RS06440	H7A79_1233	ko00190,map00190	C	inorganic diphosphatase	0.002079	0	1	0	4	9	0	2	2	2	2	0
H7A79_RS06450	H7A79_1235	NA	NPTU	hypothetical protein	0	0.00257069	0	1	3	4	0	7	1	0	1	1
H7A79_RS06460	H7A79_1237	NA	S	hypothetical protein	0	0	0	0	0	0	0	0	0	0	0	0
H7A79_RS06465	H7A79_RS06465	NA	NA	hypothetical protein	0	0	0	0	0	0	0	0	0	0	0	0
H7A79_RS06470	H7A79_1238	NA	NA	pseudogene	0	0	0	0	0	0	0	0	0	0	0	0
H7A79_RS06475	H7A79_1239	NA	NA	pseudogene	0	0	0	0	0	0	0	0	0	0	0	0
H7A79_RS06480	H7A79_RS06480	NA	NA	Com family DNA-binding transcriptional regulator	0	0	0	0	0	0	0	0	0	0	0	0
H7A79_RS06490	H7A79_1243	NA	NA	pseudogene	0	0	0	0	1	1	0	0	0	0	0	0
H7A79_RS06510	H7A79_1246	NA	NA	hypothetical protein	0	0	0	0	3	0	1	2	0	2	0	0
H7A79_RS06515		NA	NA	pseudogene	0	0	0	0	0	0	0	1	2	1	0	0
H7A79_RS06520	H7A79_1247	NA	NA	hypothetical protein	0	0	0	0	0	0	0	0	0	0	0	0
H7A79_RS06525	H7A79_1249	NA	S	PIN domain-containing protein	0	0	0	0	0	0	0	0	0	0	0	0
H7A79_RS06530	H7A79_1250	NA	D	type II toxin-antitoxin system prevent-host-death family antitoxin	0	0	0	0	0	0	0	0	0	0	0	0
H7A79_RS06535		NA	NA	pseudogene	0	0	0	0	0	1	0	0	0	0	0	0
H7A79_RS06540	H7A79_RS06540	NA	NA	hypothetical protein	0	0	0	0	0	0	0	0	0	0	1	0
H7A79_RS06545	H7A79_1252	NA	NA		0.0123457	0	1	0	2	2	2	1	2	2	3	0
H7A79_RS06560	H7A79_1254	NA	NA		0	0	0	0	0	2	0	0	0	1	0	0
H7A79_RS06565	H7A79_1255	NA	NA	tRNA-Gly	0	0	0	0	0	0	0	0	0	0	0	0
H7A79_RS06570	H7A79_1257	NA	NA		0.0144928	0	1	0	0	0	0	0	0	0	0	0
H7A79_RS06575	H7A79_1258	NA	NA	CDP-diacylglycerol--glycerol-3-phosphate 3-phosphatidyltransferase	0.00193798	0.00387597	1	2	4	3	6	2	4	0	2	3
H7A79_RS06580		NA	NA	pseudogene	0	0	0	0	0	1	0	2	0	0	0	0
H7A79_RS06595	H7A79_1262	NA	NA	pseudogene	0	0.00282486	0	1	2	2	0	0	1	0	0	1
H7A79_RS06605	H7A79_1264	NA	NA		0.0126582	0	1	0	1	0	0	0	0	0	0	0
H7A79_RS06610	H7A79_1265	NA	NA	tRNA-Leu	0	0	0	0	0	0	0	0	0	0	0	0
H7A79_RS06620	H7A79_1267	NA	L	YbaB/EbfC family nucleoid-associated protein	0.00660066	0	2	0	5	0	0	2	5	0	0	0
H7A79_RS06635	H7A79_RS06635	NA	L	hypothetical protein	0	0.00568182	0	1	0	0	1	0	0	0	0	0
H7A79_RS06655	H7A79_1272	ko00240,ko01100,map00240,map01100	F	dihydroorotase	0.00641711	0.00320856	6	3	22	21	7	15	6	2	8	0
H7A79_RS06665	H7A79_1274	NA	O	sulfurtransferase TusA family protein	0.00492611	0.00492611	1	1	9	1	3	11	2	5	1	2
H7A79_RS06680	H7A79_1277	NA	O	SurA N-terminal domain-containing protein	0.00785024	0.00664251	13	11	31	28	10	35	25	12	9	6
H7A79_RS06700	H7A79_1281	NA	S	DUF485 domain-containing protein	0.00696864	0	2	0	2	0	0	4	1	2	2	0
H7A79_RS06705	H7A79_1282	NA	S	cation/acetate symporter ActP	0.00794702	0.00463576	12	7	30	44	19	42	22	19	25	8
H7A79_RS06725	H7A79_1286	NA	S	SPOR domain-containing protein	0.00664767	0.00474834	7	5	36	31	10	24	19	17	11	5
H7A79_RS06750	H7A79_1290	NA	K	transcription termination/antitermination protein NusA	0.00519288	0.00296736	7	4	19	20	10	23	16	10	10	6
H7A79_RS06765	H7A79_1293	NA	P	cation diffusion facilitator family transporter	0.0148571	0.00457143	13	4	22	12	16	11	15	13	11	3
H7A79_RS06770	H7A79_1294	ko00250,ko00310,ko00350,ko00650,ko00760,ko01100,ko01120,map00250,map00310,map00350,map00650,map00760,map01100,map01120	C	NAD-dependent succinate-semialdehyde dehydrogenase	0.0108443	0.00697134	14	9	42	46	2	8	8	6	3	0
H7A79_RS06775	H7A79_1295	NA	O	ATP-dependent zinc metalloprotease FtsH	0.0144124	0.00720621	26	13	36	35	17	27	21	15	6	8
H7A79_RS06785	H7A79_1297	NA	J	ribosome assembly RNA-binding protein YhbY	0.00787402	0.00787402	2	2	3	6	0	1	1	0	1	1
H7A79_RS06800	H7A79_1300	NA	K	TetR family transcriptional regulator	0.00358423	0	1	0	4	7	0	2	11	6	1	1
H7A79_RS06805	H7A79_1301	NA	NA	hypothetical protein	0.00970874	0.00485437	2	1	12	5	4	15	10	5	4	2
H7A79_RS06810	H7A79_1302	NA	S	SDR family NAD(P)-dependent oxidoreductase	0.00576369	0.00288184	4	2	8	7	4	15	6	5	5	0
H7A79_RS06815	H7A79_1303	NA	GM	NAD(P)H-binding protein	0	0	0	0	10	10	4	7	8	2	0	0
H7A79_RS06830	H7A79_1306	NA	C	hypothetical protein	0.00185874	0.00557621	1	3	6	3	3	3	8	3	3	0
H7A79_RS06855	H7A79_1311	ko00640,map00640	C	alcohol dehydrogenase catalytic domain-containing protein	0.00960512	0.00426894	9	4	19	16	9	36	19	9	16	9
H7A79_RS06915	H7A79_1323	ko00061,ko00620,ko00640,ko00720,ko01100,ko01110,ko01120,ko01130,ko01200,ko01212,map00061,map00620,map00640,map00720,map01100,map01110,map01120,map01130,map01200,map01212	I	acetyl-CoA carboxylase carboxyltransferase subunit alpha	0.00694444	0.00578704	6	5	26	7	16	22	13	14	12	3
H7A79_RS06925	H7A79_1325	NA	EGP	MFS transporter	0.00790068	0.00677201	7	6	20	6	8	26	17	8	14	4
H7A79_RS06930	H7A79_1326	NA	EGP	hypothetical protein	0.00692042	0.00692042	2	2	6	6	3	7	8	2	3	2
H7A79_RS06950	H7A79_1329	NA	L	NERD domain-containing protein	0.00265957	0	1	0	2	1	0	1	2	0	0	0
H7A79_RS06955	H7A79_1330	NA	NA	hypothetical protein	0	0.00324675	0	1	3	1	0	0	0	0	0	0
H7A79_RS06975	H7A79_1334	NA	C	cytochrome c oxidase accessory protein CcoG	0.00779423	0.00623539	10	8	27	18	15	30	17	12	17	6
H7A79_RS06980	H7A79_RS06980	NA	NA	hypothetical protein	0	0	0	0	1	2	3	1	0	0	0	1
H7A79_RS07005	H7A79_1337	NA	L	ATP-binding protein	0	0	0	0	0	1	0	2	0	0	0	0
H7A79_RS07035		NA	NA	pseudogene	0.00409836	0.00614754	2	3	5	4	2	10	3	3	7	5
H7A79_RS07040	H7A79_1344	NA	C	Grx4 family monothiol glutaredoxin	0.00358423	0.00716846	1	2	4	7	5	11	4	3	1	2
H7A79_RS07125	H7A79_RS07125	NA	NA	hypothetical protein	0.00389105	0	1	0	6	6	2	2	3	3	1	0
H7A79_RS07155	H7A79_RS07155	NA	G	tautomerase family protein	0.00961538	0	2	0	5	2	0	3	1	2	5	0
H7A79_RS07170	H7A79_1365	NA	P	sodium:proton antiporter	0.013302	0.00782473	17	10	28	44	11	28	18	12	11	13
H7A79_RS07190	H7A79_1369	ko03060,map03060	MU	lipoprotein signal peptidase	0.00437637	0	2	0	3	2	7	3	2	4	1	0
H7A79_RS07195	H7A79_1370	NA	C	ferredoxin--NADP reductase	0.00285714	0	2	0	6	7	3	9	8	1	2	1
H7A79_RS07255	H7A79_1382	NA	NA	hypothetical protein	0.00543478	0	1	0	0	4	0	1	0	0	0	0
H7A79_RS07260	H7A79_1383	NA	D	phage tail tape measure protein	0.00518519	0.000740741	7	1	7	14	9	20	4	8	13	5
H7A79_RS07265	H7A79_1384	NA	NA	hypothetical protein	0.0146843	0.00734214	10	5	12	11	5	5	7	3	11	4
H7A79_RS07280	H7A79_1387	NA	S	DUF1320 family protein	0.00260417	0	1	0	11	3	0	7	1	2	2	0
H7A79_RS07295	H7A79_1390	NA	NA	hypothetical protein	0.00457143	0.00571429	4	5	18	11	5	22	15	7	6	1
H7A79_RS07325	H7A79_RS07325	NA	NA	ATP-binding protein	0	0	0	0	0	0	0	0	0	0	0	0
H7A79_RS07330	H7A79_1395	NA	L	ATP-binding protein	0	0	0	0	0	0	0	1	0	0	1	0
H7A79_RS07335	H7A79_1396	NA	NA	hypothetical protein	0.0110132	0.00440529	5	2	7	1	4	11	13	5	7	3
H7A79_RS07345		NA	NA	pseudogene	0.00445104	0.00148368	3	1	11	9	9	19	9	13	12	5
H7A79_RS07360	H7A79_1402	NA	M	HlyD family type I secretion periplasmic adaptor subunit	0.00361337	0.00722674	4	8	15	24	2	9	6	4	6	1
H7A79_RS07365	H7A79_1403	ko02010,map02010	V	type I secretion system permease/ATPase	0.00568182	0.00206612	11	4	29	15	5	19	16	10	23	8
H7A79_RS07380	H7A79_1407	ko00030,ko00230,ko01100,ko01110,ko01120,ko01130,ko01200,ko01230,map00030,map00230,map01100,map01110,map01120,map01130,map01200,map01230	F	ribose-phosphate pyrophosphokinase	0.0123735	0.00674916	11	6	27	26	18	22	18	20	14	9
H7A79_RS07400	H7A79_1411	NA	M	lipoprotein insertase outer membrane protein LolB	0.00373832	0.00373832	2	2	3	3	1	5	7	3	2	0
H7A79_RS07405	H7A79_1412	NA	S	tetratricopeptide repeat protein	0.0143541	0.00777512	24	13	30	18	17	48	21	9	18	4
H7A79_RS07410	H7A79_1413	NA	L	NUDIX domain-containing protein	0.0110497	0.00368324	6	2	26	16	5	3	3	1	7	2
H7A79_RS07420	H7A79_1415	ko02020,map02020	S	tripartite tricarboxylate transporter permease	0.0133531	0.00816024	18	11	34	49	27	52	43	25	35	12
H7A79_RS07460	H7A79_1422	NA	S	DUF883 family protein	0.00711744	0.00355872	2	1	15	2	3	2	1	1	5	1
H7A79_RS07470	H7A79_1424	ko00020,ko00620,ko00650,ko01100,ko01110,ko01120,ko01130,ko01200,map00020,map00620,map00650,map01100,map01110,map01120,map01130,map01200	C	succinate CoA transferase	0.00947522	0.00510204	13	7	30	24	13	24	22	18	16	5
H7A79_RS07495	H7A79_1429	ko00900,ko01100,ko01110,ko01130,map00900,map01100,map01110,map01130	H	2-C-methyl-D-erythritol 2,4-cyclodiphosphate synthase	0.00925926	0.00231481	4	1	6	6	3	5	8	4	6	1
H7A79_RS07500	H7A79_1430	ko00030,ko00710,ko01100,ko01110,ko01120,ko01130,ko01200,ko01230,map00030,map00710,map01100,map01110,map01120,map01130,map01200,map01230	G	ribose-5-phosphate isomerase RpiA	0.00666667	0.00166667	4	1	7	1	2	7	5	2	0	0
H7A79_RS07520	H7A79_RS07520	NA	NA	hypothetical protein	0.00401606	0	1	0	2	4	3	5	1	1	3	0
H7A79_RS07545	H7A79_1437	ko00500,ko01100,ko01110,map00500,map01100,map01110	G	1,4-alpha-glucan branching protein GlgB	0.0101729	0.00483215	40	19	90	78	53	76	70	54	65	40
H7A79_RS07620	H7A79_1451	ko00520,ko01100,ko01130,map00520,map01100,map01130	G	phosphoglucosamine mutase	0.0105777	0.00650936	13	8	25	18	10	28	16	10	8	4
H7A79_RS07775	H7A79_1481	NA	D	fluoride efflux transporter CrcB	0.00879765	0	3	0	10	3	2	6	2	3	1	2
H7A79_RS07815	H7A79_1488	NA	S	DUF1040 family protein	0.00411523	0.00823045	1	2	5	6	2	3	2	2	4	1
H7A79_RS07880	H7A79_1501	ko00473,ko01100,ko01502,map00473,map01100,map01502	M	alanine racemase	0.00104822	0.00838574	1	8	21	10	1	7	11	0	7	7
H7A79_RS07895	H7A79_1504	NA	C	oxygen-insensitive NADPH nitroreductase	0.0122324	0.00764526	8	5	24	23	4	8	2	2	6	6
H7A79_RS07910	H7A79_1507	NA	S	SCO family protein	0.00688468	0.00860585	4	5	20	16	3	6	1	4	3	0
H7A79_RS07920	H7A79_RS07920	NA	NA	hypothetical protein	0	0	0	0	0	0	0	0	0	0	1	0
H7A79_RS07925		NA	NA	pseudogene	0	0	0	0	0	0	0	0	0	0	0	0
H7A79_RS07930	H7A79_1510	NA	D	type II toxin-antitoxin system prevent-host-death family antitoxin	0	0	0	0	0	0	0	0	0	0	0	0
H7A79_RS07935	H7A79_1511	NA	S	PIN domain-containing protein	0	0	0	0	0	0	0	0	0	0	0	0
H7A79_RS07940	H7A79_1513	NA	NA	hypothetical protein	0	0	0	0	0	0	0	0	0	0	0	0
H7A79_RS07960	H7A79_1517	ko00471,ko01100,map00471,map01100	M	glutamate racemase	0.00409836	0	3	0	9	18	5	5	3	9	5	6
H7A79_RS07985	H7A79_1521	ko00010,ko00680,ko01100,ko01110,ko01120,ko01130,ko01200,ko01230,ko03018,ko04066,map00010,map00680,map01100,map01110,map01120,map01130,map01200,map01230,map03018,map04066	G	phosphopyruvate hydratase	0.0103538	0.00603969	12	7	31	29	10	24	10	11	13	10
H7A79_RS08025	H7A79_1527	NA	H	RNA-directed DNA polymerase	0.00692042	0.00692042	6	6	17	31	2	3	0	3	4	0
H7A79_RS08090		NA	NA	pseudogene	0.0106257	0.00236128	9	2	23	25	6	10	9	5	4	2
H7A79_RS08115	H7A79_1547	ko00130,ko01100,ko01110,map00130,map01100,map01110	H	4-hydroxybenzoate octaprenyltransferase	0.00965018	0.00241255	8	2	22	25	6	16	19	5	6	6
H7A79_RS08150	H7A79_1554	ko00300,ko01100,ko01120,ko01230,map00300,map01100,map01120,map01230	E	2,3,4,5-tetrahydropyridine-2,6-dicarboxylate N-succinyltransferase	0.0027027	0.00405405	2	3	9	13	6	17	7	8	7	0
H7A79_RS08220	H7A79_RS08220	NA	S	DUF1176 domain-containing protein	0.0131579	0	2	0	1	3	0	1	1	0	0	0
H7A79_RS08270	H7A79_RS08270	NA	NA	hypothetical protein	0.0046729	0	1	0	2	0	2	4	4	1	0	0
H7A79_RS08305	H7A79_1585	NA	S	accessory factor UbiK family protein	0.00803213	0.00401606	2	1	9	3	2	2	1	5	0	2
H7A79_RS08365	H7A79_1596	ko03018,map03018	L	RNA pyrophosphohydrolase	0.0042735	0.00213675	2	1	6	2	1	4	0	4	1	0
H7A79_RS08375	H7A79_1598	NA	NA	phosphoglycerate kinase	0.012987	0.00649351	4	2	14	13	7	6	3	4	5	8
H7A79_RS08380	H7A79_1599	NA	NA	hypothetical protein	0	0	0	0	2	0	0	2	0	0	0	0
H7A79_RS08390	H7A79_1601	NA	NA	pseudogene	0	0	0	0	0	0	0	0	1	0	0	0
H7A79_RS08470	H7A79_1616	NA	M	C40 family peptidase	0.00874636	0.0058309	6	4	15	13	17	27	26	12	12	3
H7A79_RS08495	H7A79_1621	NA	S	hypothetical protein	0.00711744	0	2	0	8	3	5	12	6	5	12	3
H7A79_RS08500	H7A79_1622	NA	N	phage tail protein	0	0.0017301	0	1	19	5	15	18	11	3	5	1
H7A79_RS08605	H7A79_1642	NA	NA	hypothetical protein	0.0121212	0.00606061	4	2	6	7	8	18	10	5	8	5
H7A79_RS08640	H7A79_1650	NA	NA	DUF551 domain-containing protein	0	0.00636943	0	2	6	4	7	11	9	8	9	2
H7A79_RS08710	H7A79_1664	ko02024,ko03060,map02024,map03060	U	signal peptidase I	0	0	0	0	0	2	0	1	0	0	0	0
H7A79_RS08720	H7A79_1666	NA	L	hypothetical protein	0	0	0	0	0	0	0	0	0	0	0	0
H7A79_RS08730		NA	NA	pseudogene	0.00684932	0	1	0	2	0	0	0	0	0	0	0
H7A79_RS08750	H7A79_1669	NA	M	hypothetical protein	0.0138889	0	6	0	7	12	4	11	6	7	9	4
H7A79_RS08880	H7A79_1694	ko00520,ko01100,map00520,map01100	JM	NTP transferase domain-containing protein	0.00314961	0.00314961	2	2	16	6	2	10	9	6	4	5
H7A79_RS08905	H7A79_RS08905	NA	NA	hypothetical protein	0.00578035	0	1	0	2	1	1	3	3	0	0	0
H7A79_RS08915	H7A79_1701	NA	NA	glycine zipper 2TM domain-containing protein	0.00900901	0.003003	3	1	5	13	0	2	3	3	0	0
H7A79_RS08990	H7A79_RS08990	NA	NA	hypothetical protein	0	0	0	0	2	0	0	0	0	0	1	1
H7A79_RS08995	H7A79_1717	NA	NA	class IIb bacteriocin, lactobin A/cerein 7B family	0	0	0	0	2	2	0	0	0	0	0	0
H7A79_RS09000	H7A79_RS09000	NA	NA	bacteriocin	0.0102041	0	1	0	1	0	0	2	0	0	0	1
H7A79_RS09005	H7A79_1718	NA	NA	hypothetical protein	0	0	0	0	0	0	0	0	2	0	0	3
H7A79_RS09010	H7A79_1719	NA	NA	hypothetical protein	0	0	0	0	0	1	0	0	0	1	0	0
H7A79_RS09015	H7A79_RS09015	NA	NA	hypothetical protein	0	0.00268097	0	1	0	4	0	4	2	2	0	0
H7A79_RS09020	H7A79_RS09020	NA	NA	Blp family class II bacteriocin	0	0	0	0	0	0	0	0	0	3	3	2
H7A79_RS09025	H7A79_1720	NA	NA	hypothetical protein	0	0	0	0	1	1	1	2	0	0	0	0
H7A79_RS09030	H7A79_1721	ko01501,ko01503,ko02020,ko03070,ko04626,ko05133,map01501,map01503,map02020,map03070,map04626,map05133	MU	TolC family protein	0.00671704	0.00503778	8	6	18	16	5	20	17	9	6	4
H7A79_RS09035	H7A79_1722	NA	K	transcriptional regulator NrdR	0.00236967	0	1	0	11	2	1	3	2	2	0	0
H7A79_RS09160	H7A79_1746	NA	S	DUF1049 domain-containing protein	0.00724638	0	2	0	5	1	1	5	3	1	2	0
H7A79_RS09165	H7A79_1747	NA	G	lipopolysaccharide assembly protein LapB	0.00949668	0.002849	10	3	35	19	14	36	18	15	8	11
H7A79_RS09175	H7A79_1749	NA	P	zinc transporter ZupT	0.0109739	0.00685871	8	5	13	10	8	12	12	2	4	2
H7A79_RS09190	H7A79_1752	ko00540,ko01100,map00540,map01100	H	D-glycero-beta-D-manno-heptose 1-phosphate adenylyltransferase	0.00217865	0.00217865	1	1	8	11	4	10	2	2	5	5
H7A79_RS09195	H7A79_1753	NA	NA		0	0	0	0	0	0	0	2	0	0	0	1
H7A79_RS09200	H7A79_1754	NA	NA		0.0142857	0	1	0	1	0	0	1	1	0	0	0
H7A79_RS09205	H7A79_1755	NA	NA		0	0	0	0	2	0	1	1	1	0	0	0
H7A79_RS09210	H7A79_1756	ko00670,ko00720,ko01100,ko01120,ko01200,map00670,map00720,map01100,map01120,map01200	F	bifunctional methylenetetrahydrofolate dehydrogenase/methenyltetrahydrofolate cyclohydrolase FolD	0.00646831	0.00388098	5	3	9	11	10	12	11	4	13	0
H7A79_RS09225	H7A79_1759	NA	J	ribosome silencing factor	0.00847458	0.00282486	3	1	1	15	2	4	4	8	2	1
H7A79_RS09230	H7A79_1760	ko00010,ko00051,ko00562,ko00710,ko01100,ko01110,ko01120,ko01130,ko01200,ko01230,map00010,map00051,map00562,map00710,map01100,map01110,map01120,map01130,map01200,map01230	G	triose-phosphate isomerase	0.0117474	0.00734214	8	5	4	3	3	13	11	3	17	4
H7A79_RS09235	H7A79_RS09235	ko02024,ko03060,ko03070,map02024,map03060,map03070	U	preprotein translocase subunit SecG	0.00310559	0	1	0	1	5	0	1	3	0	0	0
H7A79_RS09240	H7A79_1761	NA	NA		0	0	0	0	2	5	1	0	1	1	0	0
H7A79_RS09250	H7A79_1763	NA	K	AlpA family phage regulatory protein	0.0144231	0	3	0	6	10	0	2	2	0	0	0
H7A79_RS09270	H7A79_RS09270	NA	NA	hypothetical protein	0.008	0	1	0	3	3	0	2	1	0	3	0
H7A79_RS09285		NA	NA	pseudogene	0.0117647	0.00804954	19	13	43	40	31	71	39	45	58	15
H7A79_RS09290	H7A79_RS09290	NA	NA	hypothetical protein	0	0	0	0	1	1	0	0	1	0	0	0
H7A79_RS09295	H7A79_1770	NA	S	type II toxin-antitoxin system RelE/ParE family toxin	0	0	0	0	2	1	0	1	2	0	1	0
H7A79_RS09310	H7A79_1772	NA	DJ	type II toxin-antitoxin system RelE/ParE family toxin	0	0.00414938	0	1	5	0	3	2	2	3	0	0
H7A79_RS09315	H7A79_1773	NA	K	helix-turn-helix domain-containing protein	0.00840336	0	3	0	4	5	1	6	4	0	2	0
H7A79_RS09320		NA	NA	pseudogene	0.00717703	0.00478469	3	2	3	8	7	9	10	4	7	3
H7A79_RS09325	H7A79_RS09325	NA	L	hypothetical protein	0	0	0	0	0	0	0	0	0	0	0	0
H7A79_RS09330	H7A79_RS09330	NA	NA	hypothetical protein	0	0	0	0	0	0	0	0	0	0	0	0
H7A79_RS09335	H7A79_1774	NA	L	site-specific integrase	0	0	0	0	0	0	0	0	0	0	0	0
H7A79_RS09340	H7A79_1775	NA	D	type II toxin-antitoxin system prevent-host-death family antitoxin	0	0	0	0	0	0	0	0	0	0	0	0
H7A79_RS09345	H7A79_1776	NA	S	PIN domain-containing protein	0	0	0	0	0	0	0	0	0	0	0	0
H7A79_RS09350	H7A79_1778	NA	NA	hypothetical protein	0	0	0	0	0	0	0	0	0	0	0	0
H7A79_RS09355	H7A79_1780	NA	D	phage tail tape measure protein	0.00144439	0.000962927	3	2	20	18	6	19	10	4	6	6
H7A79_RS09375	H7A79_1784	NA	S	phage baseplate assembly protein V	0	0	0	0	9	7	4	7	6	6	2	0
H7A79_RS09380	H7A79_RS09380	NA	NA	hypothetical protein	0.012766	0.00851064	3	2	5	6	1	3	5	3	2	2
H7A79_RS09395	H7A79_1787	NA	S	baseplate J/gp47 family protein	0.0116618	0.0058309	12	6	15	12	7	14	18	8	16	7
H7A79_RS09400	H7A79_1788	NA	NA	pseudogene	0.00372439	0.0018622	2	1	10	10	2	4	5	1	5	1
H7A79_RS09410	H7A79_1790	NA	M	tail fiber protein	0.00387097	0.00645161	3	5	17	14	18	32	28	14	16	8
H7A79_RS09420	H7A79_1792	NA	S	hypothetical protein	0.010582	0	4	0	4	0	1	3	1	1	2	0
H7A79_RS09425	H7A79_1793	NA	NA	Com family DNA-binding transcriptional regulator	0	0	0	0	0	0	0	0	0	0	0	0
H7A79_RS09430	H7A79_1794	ko00270,ko01100,ko05206,map00270,map01100,map05206	H	DNA (cytosine-5-)-methyltransferase	0	0	0	0	0	0	0	0	0	0	0	0
H7A79_RS09435	H7A79_1795	ko03430,map03430	L	DNA adenine methylase	0.00288184	0.00864553	2	6	8	12	4	11	8	13	8	5
H7A79_RS09470	H7A79_1803	NA	NA	hypothetical protein	0	0	0	0	0	0	0	0	0	0	0	0
H7A79_RS09475	H7A79_1804	NA	S	phage virion morphogenesis protein	0.0025	0	1	0	0	3	0	1	1	1	1	0
H7A79_RS09485	H7A79_RS09485	NA	NA	hypothetical protein	0.010274	0	3	0	7	18	2	1	3	1	1	0
H7A79_RS09500	H7A79_1807	NA	S	restriction endonuclease	0.00940439	0.00783699	6	5	6	7	0	6	0	1	0	2
H7A79_RS09550	H7A79_1817	ko00521,ko00523,ko01130,map00521,map00523,map01130	M	dTDP-4-dehydrorhamnose reductase	0.00508906	0	4	0	18	18	5	18	3	9	3	1
H7A79_RS09590	H7A79_1824	ko00760,ko01100,map00760,map01100	Q	isochorismatase family protein	0.0107335	0.00536673	6	3	22	17	9	10	11	6	7	3
H7A79_RS09595	H7A79_1825	NA	O	co-chaperone GroES	0.00769231	0.00769231	2	2	2	4	0	3	2	4	0	0
H7A79_RS09605	H7A79_1827	ko02010,map02010	GM	ATP-binding cassette domain-containing protein	0.0119454	0.00511945	7	3	11	29	0	3	3	1	5	2
H7A79_RS09635	H7A79_1833	NA	M	glycosyltransferase	0.0123789	0.00430571	23	8	43	39	16	9	5	4	7	0
H7A79_RS09650	H7A79_1836	NA	S	hypothetical protein	0.0116279	0.00290698	12	3	20	19	0	7	3	1	0	0
H7A79_RS09660	H7A79_1838	NA	M	capsular polysaccharide biosynthesis protein	0.0108284	0.00649702	20	12	62	33	10	28	19	11	20	6
H7A79_RS09665	H7A79_1839	NA	M	capsule biosynthesis protein	0.00351803	0.00615655	4	7	11	17	3	10	7	0	4	1
H7A79_RS09670	H7A79_1840	NA	EG	EamA family transporter	0.00618812	0.00618812	5	5	21	9	4	22	14	6	6	2
H7A79_RS09690	H7A79_RS09690	NA	NA	hypothetical protein	0	0	0	0	1	0	1	1	1	4	1	4
H7A79_RS09715	H7A79_1848	NA	NA		0	0	0	0	0	0	1	2	0	1	0	0
H7A79_RS09720	H7A79_1849	NA	NA		0	0	0	0	0	2	0	0	0	1	0	0
H7A79_RS09765	H7A79_RS09765	NA	NA	hypothetical protein	0.00595238	0	1	0	1	3	0	3	3	3	6	2
H7A79_RS09790	H7A79_1862	NA	G	histidine phosphatase family protein	0.0100503	0.00335008	6	2	11	22	3	18	18	8	12	3
H7A79_RS09805	H7A79_1865	NA	M	VacJ family lipoprotein	0.0103493	0.00388098	8	3	13	12	3	8	7	3	10	0
H7A79_RS09810	H7A79_1866	ko02010,map02010	S	STAS domain-containing protein	0.0119048	0.00793651	3	2	7	4	2	4	5	5	4	3
H7A79_RS09835	H7A79_RS09835	NA	NA	hypothetical protein	0.00552486	0	1	0	4	1	2	2	0	0	0	0
H7A79_RS09845	H7A79_1872	NA	S	hypothetical protein	0.0131579	0	2	0	8	5	8	6	8	1	3	1
H7A79_RS09865	H7A79_1877	NA	S	4,5-DOPA dioxygenase extradiol	0.00271003	0.00271003	2	2	13	7	2	14	9	6	14	6
H7A79_RS09905	H7A79_1885	ko03010,map03010	J	50S ribosomal protein L7/L12	0.00295858	0	1	0	2	0	1	1	0	0	2	0
H7A79_RS09910	H7A79_1886	ko03010,map03010	J	50S ribosomal protein L10	0.00665188	0	3	0	6	4	2	2	0	2	5	1
H7A79_RS09915	H7A79_1887	ko03010,map03010	J	50S ribosomal protein L1	0.00318979	0	2	0	9	0	0	8	2	1	4	0
H7A79_RS09920	H7A79_1888	ko03010,map03010	J	50S ribosomal protein L11	0.0102828	0.00257069	4	1	2	5	2	0	3	2	1	0
H7A79_RS09925	H7A79_1889	NA	K	transcription termination/antitermination protein NusG	0.00206612	0	1	0	2	3	8	4	2	4	0	0
H7A79_RS09930	H7A79_1890	ko02024,ko03060,ko03070,map02024,map03060,map03070	U	preprotein translocase subunit SecE	0	0	0	0	2	5	4	4	2	5	1	0
H7A79_RS09940	H7A79_1892	NA	J	elongation factor Tu	0	0	0	0	0	2	1	1	1	0	1	0
H7A79_RS09945	H7A79_1893	NA	NA		0	0	0	0	1	1	0	0	1	0	1	0
H7A79_RS09960	H7A79_1896	NA	C	YfhL family 4Fe-4S dicluster ferredoxin	0.00881057	0.00440529	2	1	7	3	0	2	0	1	0	0
H7A79_RS09975	H7A79_1899	NA	T	HAMP domain-containing protein	0.00523013	0.00156904	10	3	24	16	9	23	16	16	14	6
H7A79_RS09990	H7A79_1902	ko00670,ko00970,map00670,map00970	J	methionyl-tRNA formyltransferase	0.00721154	0.00360577	6	3	8	4	4	6	3	5	7	1
H7A79_RS09995	H7A79_1903	NA	J	peptide deformylase	0.00440529	0.00220264	2	1	0	1	1	6	1	2	2	1
H7A79_RS10005	H7A79_1906	NA	LU	DNA-processing protein DprA	0.0135659	0.00775194	14	8	31	45	10	17	19	7	10	8
H7A79_RS10020	H7A79_1908	NA	NA	hypothetical protein	0	0.00406504	0	1	5	1	1	0	3	1	1	2
H7A79_RS10075	H7A79_1919	ko02024,ko03060,ko03070,map02024,map03060,map03070	U	signal recognition particle-docking protein FtsY	0.00917431	0.0058382	11	7	34	28	16	38	31	24	26	18
H7A79_RS10155	H7A79_1933	NA	M	outer membrane protein assembly factor BamC	0.0127326	0.00685602	13	7	26	21	7	27	11	13	18	9
H7A79_RS10185	H7A79_1938	NA	S	hypothetical protein	0.00699913	0.00699913	8	8	23	21	8	25	13	10	13	1
H7A79_RS10190	H7A79_1939	NA	O	META domain-containing protein	0.0103359	0.00775194	4	3	11	18	1	2	2	4	7	0
H7A79_RS10235	H7A79_1949	NA	NA	hypothetical protein	0.00724638	0.00724638	2	2	10	10	0	1	3	1	0	0
H7A79_RS10240	H7A79_1950	NA	NA	hypothetical protein	0	0	0	0	2	3	0	3	2	2	1	0
H7A79_RS10255	H7A79_1953	NA	O	nucleotide exchange factor GrpE	0.0140845	0	7	0	22	4	5	7	5	3	1	2
H7A79_RS10300	H7A79_1960	NA	S	bile acid:sodium symporter	0.00909091	0.0038961	7	3	11	19	2	10	23	10	4	0
H7A79_RS10305	H7A79_1961	NA	NA	hypothetical protein	0.00255319	0.000851064	3	1	5	2	1	3	1	3	1	0
H7A79_RS10340	H7A79_1968	ko02010,map02010	P	ABC transporter permease subunit	0.00939986	0.00723066	13	10	32	23	21	40	30	24	24	6
H7A79_RS10345	H7A79_1969	NA	NA		0.0144928	0	1	0	1	0	1	0	6	0	1	0
H7A79_RS10355	H7A79_1971	NA	S	TIGR01666 family membrane protein	0.00722022	0.00567303	14	11	43	27	11	33	7	14	13	2
H7A79_RS10415	H7A79_1983	NA	NA	hypothetical protein	0	0	0	0	0	1	0	1	1	0	0	0
H7A79_RS10420	H7A79_1984	NA	NA	hypothetical protein	0.00672646	0.00224215	3	1	6	2	1	2	1	1	1	0
H7A79_RS10445	H7A79_1989	NA	NA	hypothetical protein	0	0	0	0	0	0	0	0	0	1	1	0
H7A79_RS10450	H7A79_1990	NA	NA	hypothetical protein	0	0	0	0	0	0	0	0	0	0	0	0
H7A79_RS10455	H7A79_1991	NA	NA	hypothetical protein	0	0	0	0	0	0	0	0	0	0	0	0
H7A79_RS10460		NA	NA	pseudogene	0	0	0	0	0	0	0	0	0	0	0	0
H7A79_RS10465	H7A79_1993	NA	NA	phosphoglycerate kinase	0	0	0	0	0	0	0	0	0	0	0	0
H7A79_RS10480	H7A79_1996	NA	NA	AbrB/MazE/SpoVT family DNA-binding domain-containing protein	0	0	0	0	1	1	0	2	1	0	0	0
H7A79_RS10485	H7A79_1997	NA	T	pseudogene	0	0	0	0	0	0	0	0	0	0	0	0
H7A79_RS10490	H7A79_RS10490	NA	S	hypothetical protein	0	0	0	0	0	0	0	0	0	0	0	0
H7A79_RS10495	H7A79_1998	NA	K	helix-turn-helix domain-containing protein	0	0	0	0	0	0	0	0	0	0	0	0
H7A79_RS10500	H7A79_1999	NA	NA	type II toxin-antitoxin system RelE/ParE family toxin	0	0	0	0	0	0	0	0	0	0	0	0
H7A79_RS10505	H7A79_2000	NA	K	hypothetical protein	0	0	0	0	0	0	0	0	0	0	0	0
H7A79_RS10510	H7A79_2001	NA	T	DUF29 family protein	0	0	0	0	0	0	0	0	0	0	0	0
H7A79_RS10515	H7A79_2002	NA	NA	hypothetical protein	0	0	0	0	0	0	0	0	0	0	0	0
H7A79_RS10520	H7A79_2003	NA	NA	hypothetical protein	0	0	0	0	0	0	0	0	0	0	0	0
H7A79_RS10530		NA	NA	pseudogene	0	0	0	0	0	0	0	0	0	0	0	0
H7A79_RS10535	H7A79_RS10535	NA	NA	excisionase family DNA-binding protein	0	0	0	0	0	0	0	0	0	0	0	0
H7A79_RS10580	H7A79_2014	NA	NA	pseudogene	0.00862069	0	2	0	5	1	0	0	1	0	0	0
H7A79_RS10585	H7A79_RS10585	NA	L	hypothetical protein	0.00704225	0	2	0	8	2	0	5	2	2	3	0
H7A79_RS10605	H7A79_2016	NA	G	MFS transporter	0.00628931	0.000898473	7	1	19	24	3	16	11	9	6	4
H7A79_RS10665	H7A79_2028	NA	J	elongation factor G	0.0021097	0.0021097	4	4	32	12	7	17	7	13	13	6
H7A79_RS10670	H7A79_2029	ko03010,map03010	J	30S ribosomal protein S7	0.00235849	0	1	0	5	3	1	6	0	3	1	0
H7A79_RS10675	H7A79_2030	ko03010,map03010	J	30S ribosomal protein S12	0	0.00298507	0	1	7	2	0	5	4	6	8	0
H7A79_RS10705	H7A79_2036	ko00780,ko01100,map00780,map01100	H	biotin synthase BioB	0.0121145	0.00550661	11	5	32	22	10	20	19	18	18	0
H7A79_RS10760	H7A79_2047	NA	J	tRNA glutamyl-Q(34) synthetase GluQRS	0.0108565	0.00603136	9	5	15	10	2	16	7	11	13	7
H7A79_RS10790	H7A79_2053	ko00190,ko00195,ko01100,map00190,map00195,map01100	C	F0F1 ATP synthase subunit gamma	0.00633714	0.00253485	5	2	15	3	0	4	7	1	2	0
H7A79_RS10795	H7A79_2054	ko00190,ko00195,ko01100,map00190,map00195,map01100	C	F0F1 ATP synthase subunit alpha	0.00431344	0.000718907	6	1	16	6	9	27	9	10	16	10
H7A79_RS10800	H7A79_2055	ko00190,ko00195,ko01100,map00190,map00195,map01100	C	F0F1 ATP synthase subunit delta	0	0	0	0	2	0	1	1	2	0	4	0
H7A79_RS10805	H7A79_2056	ko00190,ko00195,ko01100,map00190,map00195,map01100	C	F0F1 ATP synthase subunit B	0.00707547	0	3	0	2	3	0	4	2	0	11	0
H7A79_RS10810	H7A79_2057	ko00190,ko00195,ko01100,map00190,map00195,map01100	C	F0F1 ATP synthase subunit C	0	0	0	0	0	0	0	0	1	1	0	0
H7A79_RS10815	H7A79_2058	ko00190,ko00195,ko01100,map00190,map00195,map01100	C	F0F1 ATP synthase subunit A	0.00383142	0.00127714	3	1	12	11	7	9	7	8	6	1
H7A79_RS10820	H7A79_2059	NA	C	ATP synthase subunit I	0.00626959	0	2	0	7	8	1	5	0	1	2	0
H7A79_RS10825	H7A79_2060	NA	K	ParB/RepB/Spo0J family partition protein	0.0129032	0.00516129	10	4	21	11	2	7	10	6	5	4
H7A79_RS10830	H7A79_2061	NA	C	hypothetical protein	0	0	0	0	9	3	3	3	3	3	1	1
H7A79_RS10885	H7A79_2070	ko00190,ko01100,map00190,map01100	CP	NADH-quinone oxidoreductase subunit L	0.00273523	0.00273523	5	5	16	19	8	14	14	3	15	3
H7A79_RS10935	H7A79_2080	ko00190,ko01100,map00190,map01100	C	NADH-quinone oxidoreductase subunit NuoF	0.0128535	0.00342759	15	4	49	29	2	15	6	5	3	4
H7A79_RS10970	H7A79_2087	ko02010,map02010	V	ATP-binding cassette domain-containing protein	0.00723764	0.00603136	12	10	40	38	9	30	25	18	23	3
H7A79_RS10980	H7A79_2089	ko03440,map03440	L	Holliday junction branch migration protein RuvA	0.00759013	0.00759013	4	4	9	10	2	10	3	3	6	2
H7A79_RS11025	H7A79_2098	NA	NA	hypothetical protein	0.0110497	0.00552486	2	1	4	6	5	9	6	2	2	6
H7A79_RS11050	H7A79_2102	NA	K	BolA/IbaG family iron-sulfur metabolism protein	0.00440529	0	1	0	9	2	0	2	2	3	1	2
H7A79_RS11055	H7A79_2103	ko04013,ko04068,ko04146,ko04211,ko04212,ko04213,ko05016,map04013,map04068,map04146,map04211,map04212,map04213,map05016	C	superoxide dismutase [Mn]	0	0.00179533	0	1	6	5	0	7	6	0	4	0
H7A79_RS11105	H7A79_RS11105	NA	NA	hypothetical protein	0.00578035	0.00578035	1	1	3	2	2	4	6	2	4	0
H7A79_RS11115	H7A79_2116	NA	S	DUF1328 domain-containing protein	0.0138889	0	2	0	10	5	3	1	2	1	1	0
H7A79_RS11160	H7A79_RS11160	NA	NA	hypothetical protein	0.00543478	0	1	0	2	4	0	2	0	0	1	0
H7A79_RS11190	H7A79_2129	NA	S	DUF2061 domain-containing protein	0	0	0	0	4	0	1	3	2	1	0	0
H7A79_RS11195	H7A79_2130	NA	G	FKBP-type peptidyl-prolyl cis-trans isomerase	0.0101695	0.00677966	3	2	7	4	3	7	5	4	8	0
H7A79_RS11200	H7A79_2131	NA	NA	hypothetical protein	0	0.00746269	0	2	4	8	2	2	2	1	3	0
H7A79_RS11210	H7A79_2133	NA	NA	hypothetical protein	0.00711744	0.00711744	2	2	8	2	0	3	1	0	1	0
H7A79_RS11215	H7A79_2134	NA	NA	hypothetical protein	0.00287081	0.00287081	3	3	4	2	1	4	9	3	5	0
H7A79_RS11220	H7A79_2136	NA	L	CRISPR-associated endonuclease Cas2	0	0	0	0	0	0	0	0	0	0	0	0
H7A79_RS11225	H7A79_2137	NA	L	type II CRISPR-associated endonuclease Cas1	0.00610501	0.00610501	5	5	18	16	12	19	11	13	14	8
H7A79_RS11250	H7A79_2142	NA	J	Sua5/YciO/YrdC/YwlC family protein	0.00782779	0	4	0	6	5	1	5	2	3	2	0
H7A79_RS11255	H7A79_RS11255	NA	NA	ATP-binding protein	0	0	0	0	4	1	0	0	0	0	0	0
H7A79_RS11260	H7A79_RS11260	NA	L	ATP-binding protein	0	0.00543478	0	1	0	1	1	2	0	0	0	0
H7A79_RS11275	H7A79_RS11275	NA	K	FMN-binding negative transcriptional regulator	0.0096463	0.00643087	3	2	5	9	4	3	15	5	22	4
H7A79_RS11280	H7A79_2144	ko03420,ko03430,map03420,map03430	L	UvrD-helicase domain-containing protein	0.00908174	0.00403633	18	8	51	29	14	42	37	16	47	7
H7A79_RS11285	H7A79_2145	ko00670,ko01100,map00670,map01100	H	5-formyltetrahydrofolate cyclo-ligase	0.00743494	0.00557621	4	3	6	5	6	13	7	6	6	1
H7A79_RS11295	H7A79_RS11295	NA	NA	hypothetical protein	0.0124481	0	3	0	3	2	2	4	3	0	2	0
H7A79_RS11320	H7A79_2152	NA	NA	hypothetical protein	0.0123457	0.00154321	8	1	12	27	0	4	7	4	2	0
H7A79_RS11330	H7A79_2154	NA	NA	hypothetical protein	0.00211416	0	1	0	7	4	3	5	6	0	5	2
H7A79_RS11350	H7A79_RS11350	NA	L	hypothetical protein	0	0	0	0	3	0	1	1	0	0	0	0
H7A79_RS11370	H7A79_2161	ko00900,ko01100,ko01110,ko01130,map00900,map01100,map01110,map01130	H	pseudogene	0.0120301	0.00150376	8	1	8	8	1	8	6	3	4	0
H7A79_RS11385	H7A79_2164	NA	NA	hypothetical protein	0.00185874	0.00185874	1	1	3	2	5	10	5	4	5	0
H7A79_RS11390	H7A79_2165	NA	S	hypothetical protein	0	0	0	0	0	0	0	0	0	0	0	0
H7A79_RS11395	H7A79_2166	NA	NA	pseudogene	0	0	0	0	0	0	0	0	0	0	0	0
H7A79_RS11405	H7A79_2170	NA	NA	pseudogene	0.00970874	0.00485437	2	1	2	4	1	4	3	2	3	1
H7A79_RS11420	H7A79_2173	NA	NA	pseudogene	0.00114155	0.00114155	1	1	11	6	4	7	0	7	7	0
H7A79_RS11425	H7A79_2176	ko00010,ko00710,ko01100,ko01110,ko01120,ko01130,ko01200,ko01230,map00010,map00710,map01100,map01110,map01120,map01130,map01200,map01230	F	phosphoglycerate kinase	0.00283286	0.00188857	3	2	15	7	1	11	14	18	16	13
H7A79_RS11490		NA	NA	pseudogene	0.0023015	0.00460299	2	4	10	7	2	9	4	4	8	2
H7A79_RS11495	H7A79_2189	NA	NA	pseudogene	0.00972763	0	5	0	16	0	3	12	6	5	6	2
H7A79_RS11500		NA	NA	pseudogene	0	0	0	0	1	0	0	2	0	0	2	1
H7A79_RS11505	H7A79_2192	NA	NA	hypothetical protein	0.0104167	0	2	0	5	0	3	4	2	1	4	0
H7A79_RS11535	H7A79_2199	NA	S	CopD family protein	0.00787402	0.00262467	3	1	4	1	0	8	2	0	7	1
H7A79_RS11545	H7A79_2201	NA	M	murein transglycosylase A	0.00989283	0.00412201	12	5	40	24	9	30	22	16	19	5
H7A79_RS11560	H7A79_2204	NA	NA	pseudogene	0.012931	0.00862069	3	2	20	9	6	15	22	9	10	5
H7A79_RS11575	H7A79_2207	NA	NA	hypothetical protein	0.0139535	0.00697674	6	3	3	2	3	3	6	1	0	0
H7A79_RS11585	H7A79_2209	ko00010,ko00710,ko01100,ko01110,ko01120,ko01130,ko01200,ko01230,ko04066,ko05010,map00010,map00710,map01100,map01110,map01120,map01130,map01200,map01230,map04066,map05010	C	type I glyceraldehyde-3-phosphate dehydrogenase	0.00110132	0.00440529	1	4	11	9	4	6	9	2	1	1
H7A79_RS11610	H7A79_2214	NA	NA	pseudogene	0.00189573	0.00379147	2	4	9	10	11	12	9	3	5	2
H7A79_RS11625	H7A79_RS11625	NA	NA		0.00617284	0.00308642	2	1	1	0	1	2	2	2	0	0
H7A79_RS11630		NA	NA	pseudogene	0.01	0	3	0	4	1	1	5	1	2	8	0
H7A79_RS11655	H7A79_2219	NA	C	FAD-binding protein	0.00350467	0	3	0	15	12	1	9	9	7	4	2
H7A79_RS11660	H7A79_2220	NA	C	electron transfer flavoprotein subunit beta/FixA family protein	0.00884956	0.00737463	6	5	12	10	4	12	11	5	4	5
H7A79_RS11695	H7A79_2227	NA	NA	pseudogene	0.00221729	0.00443459	1	2	9	1	0	2	2	3	0	1
H7A79_RS11700	H7A79_2228	NA	NA	hypothetical protein	0.010582	0	2	0	3	1	0	0	1	0	0	0
H7A79_RS11705	H7A79_2229	NA	S	phage virion morphogenesis protein	0.00653595	0.00653595	2	2	6	3	9	11	8	4	4	2
H7A79_RS11750	H7A79_2238	NA	S	YggT family protein	0.00994036	0.00596421	5	3	7	20	2	17	7	2	9	0
H7A79_RS11760	H7A79_2240	NA	IQ	beta-ketoacyl synthase chain length factor	0.00902256	0.00601504	6	4	10	10	7	5	5	8	4	2
H7A79_RS11765	H7A79_2241	NA	I	1-acyl-sn-glycerol-3-phosphate acyltransferase	0.00592593	0.00296296	4	2	20	10	3	7	7	5	6	4
H7A79_RS11790	H7A79_2248	NA	M	glycosyltransferase	0.00933126	0.00466563	6	3	20	10	6	14	9	24	22	19
H7A79_RS11825	H7A79_2255	NA	NA	hypothetical protein	0.00684932	0.00684932	3	3	9	14	3	10	5	11	6	1
H7A79_RS11835	H7A79_2257	NA	I	thioester dehydrase	0.0147059	0.00630252	7	3	8	13	3	9	3	4	4	1
H7A79_RS11855	H7A79_2261	NA	NA		0	0	0	0	0	0	0	0	0	0	1	0
H7A79_RS11860	H7A79_2263	NA	NA	tRNA-Ile	0	0	0	0	0	0	0	0	0	0	0	0
H7A79_RS11865	H7A79_2264	NA	NA	tRNA-Ala	0	0	0	0	0	0	0	0	0	0	0	0
H7A79_RS11870	H7A79_2265	NA	NA	23S ribosomal RNA	0	0	0	0	0	0	0	0	0	0	0	0
H7A79_RS11875	H7A79_2268	NA	NA	5S ribosomal RNA	0	0	0	0	0	0	0	0	0	0	0	0
H7A79_RS11880	H7A79_2269	NA	L	helix-hairpin-helix domain-containing protein	0	0	0	0	0	0	0	0	0	0	0	0
H7A79_RS11885	H7A79_2270	NA	S	hypothetical protein	0.00225734	0	1	0	4	5	0	7	4	2	4	0
H7A79_RS11935	H7A79_2279	ko00550,ko01501,map00550,map01501	M	penicillin-binding protein 2	0.000634115	0.00507292	1	8	24	22	18	30	31	20	9	8
H7A79_RS11985	H7A79_2291	ko00471,ko00550,ko01100,map00471,map00550,map01100	M	UDP-N-acetylmuramate--L-alanine ligase	0.009375	0.003125	12	4	26	18	9	24	13	12	17	5
H7A79_RS11995	H7A79_2293	ko04112,map04112	D	cell division protein FtsQ/DivIB	0.00867052	0	6	0	10	3	6	9	7	2	1	2
H7A79_RS12005	H7A79_2295	ko04112,map04112	D	cell division protein FtsZ	0.002849	0.00189934	3	2	19	7	10	17	12	8	7	3
H7A79_RS12035		NA	NA	pseudogene	0.00497512	0.00124378	4	1	8	6	2	7	10	2	4	2
H7A79_RS12045	H7A79_2303	NA	D	hypothetical protein	0.0121212	0	6	0	6	10	2	13	4	2	4	4
H7A79_RS12050	H7A79_RS12050	NA	L	hypothetical protein	0	0	0	0	2	1	0	0	0	1	2	3
H7A79_RS12065	H7A79_RS12065	NA	NA	hypothetical protein	0.00657895	0	1	0	0	2	0	1	1	3	0	0
H7A79_RS12070	H7A79_2306	NA	NA	hypothetical protein	0.00793651	0	2	0	1	2	0	0	2	3	4	2
H7A79_RS12075	H7A79_RS12075	NA	NA	hypothetical protein	0	0	0	0	3	4	1	3	6	1	1	0
H7A79_RS12105	H7A79_2314	NA	NA	hypothetical protein	0.00434783	0	1	0	3	0	1	2	4	3	1	0
H7A79_RS12125	H7A79_2318	NA	NPTU	Spy/CpxP family protein refolding chaperone	0.0125523	0.00627615	6	3	8	23	4	4	3	1	5	0
H7A79_RS12185	H7A79_2329	NA	NA	hypothetical protein	0.00769231	0	2	0	4	24	1	2	3	1	0	0
H7A79_RS12200	H7A79_2331	ko00550,map00550	M	monofunctional biosynthetic peptidoglycan transglycosylase	0.0129241	0.00646204	8	4	10	6	3	14	12	4	3	1
H7A79_RS12210	H7A79_2333	ko00220,ko00250,ko00630,ko00910,ko01100,ko01120,ko01230,ko02020,ko04217,ko04724,ko04727,map00220,map00250,map00630,map00910,map01100,map01120,map01230,map02020,map04217,map04724,map04727	E	type I glutamate--ammonia ligase	0.0109546	0.00782473	14	10	36	41	28	58	45	35	33	10
H7A79_RS12215	H7A79_2335	ko00540,ko01100,ko01503,map00540,map01100,map01503	M	acyl-ACP--UDP-N-acetylglucosamine O-acyltransferase	0.00285714	0.00428571	2	3	9	5	3	8	3	3	5	5
H7A79_RS12220	H7A79_2336	ko00061,ko00780,ko01100,ko01212,map00061,map00780,map01100,map01212	I	3-hydroxyacyl-ACP dehydratase FabZ	0	0.00729927	0	3	8	11	1	7	3	1	4	0
H7A79_RS12225	H7A79_2337	ko00540,ko01100,map00540,map01100	M	UDP-3-O-(3-hydroxymyristoyl)glucosamine N-acyltransferase	0.00848356	0.00212089	8	2	10	17	11	21	23	18	12	7
H7A79_RS12275	H7A79_2347	NA	P	Spx/MgsR family RNA polymerase-binding regulatory protein	0.00955414	0.00318471	3	1	9	5	4	8	4	1	1	1
H7A79_RS12295	H7A79_RS12295	NA	NA	hypothetical protein	0	0.00510204	0	2	3	3	0	3	6	4	1	1
H7A79_RS12300	H7A79_2352	NA	J	rRNA maturation RNase YbeY	0.00660793	0.00220264	3	1	8	6	0	3	1	0	5	0
H7A79_RS12340	H7A79_2360	ko00970,map00970	J	glycine--tRNA ligase subunit alpha	0.0135301	0.00738007	11	6	25	13	4	27	21	13	20	9
H7A79_RS12355	H7A79_2363	NA	S	DUF896 domain-containing protein	0	0	0	0	0	0	1	1	4	0	0	1
H7A79_RS12360	H7A79_2364	NA	S	pirin family protein	0.0139949	0.00763359	11	6	21	12	11	15	18	27	15	12
H7A79_RS12365	H7A79_2365	NA	NA	hypothetical protein	0.00625	0.0046875	4	3	11	10	2	8	9	3	3	0
H7A79_RS12380	H7A79_2368	NA	NA	hypothetical protein	0	0	0	0	2	3	1	0	2	0	1	0
H7A79_RS12385	H7A79_2369	NA	NA	hypothetical protein	0	0	0	0	3	0	1	1	2	0	4	2
H7A79_RS12390	H7A79_2370	ko00230,ko00240,ko00760,ko01100,ko01110,map00230,map00240,map00760,map01100,map01110	S	5'/3'-nucleotidase SurE	0.00442478	0.00442478	3	3	10	10	3	12	6	12	13	1
H7A79_RS12400	H7A79_2372	NA	DM	peptidoglycan DD-metalloendopeptidase family protein	0.00461361	0.00461361	4	4	15	11	5	19	9	9	5	8
H7A79_RS12440	H7A79_2378	NA	NA	recombinase RecA	0	0.00456621	0	1	4	1	3	3	2	3	2	1
H7A79_RS12445	H7A79_2379	NA	C	Fe-S cluster assembly scaffold IscU	0.00578035	0	2	0	7	3	3	3	6	2	5	2
H7A79_RS12455	H7A79_2381	ko00730,ko01100,ko04122,map00730,map01100,map04122	H	IscS subfamily cysteine desulfurase	0.00548446	0.00365631	6	4	24	10	11	25	14	18	10	6
H7A79_RS12505	H7A79_2392	NA	K	CysB family HTH-type transcriptional regulator	0.00817757	0.00116822	7	1	21	2	3	5	3	5	3	2
H7A79_RS12520	H7A79_2395	ko00564,ko01100,map00564,map01100	I	phosphatidylglycerophosphatase A	0.0136054	0.00453515	6	2	18	12	6	10	6	9	2	2
H7A79_RS12565	H7A79_2403	NA	NA	16S ribosomal RNA	0	0	0	0	0	0	0	0	0	0	0	0
H7A79_RS12570	H7A79_2405	NA	NA	tRNA-Ile	0	0	0	0	0	0	0	0	0	0	0	0
H7A79_RS12575	H7A79_2406	NA	NA	tRNA-Ala	0	0	0	0	0	0	0	0	0	0	0	0
H7A79_RS12580	H7A79_2407	NA	NA	23S ribosomal RNA	0	0	0	0	0	0	0	0	0	0	0	0
H7A79_RS12585	H7A79_2410	NA	NA	5S ribosomal RNA	0	0	0	0	0	0	0	0	0	0	0	0
H7A79_RS12590	H7A79_2411	NA	NA	helix-hairpin-helix domain-containing protein	0	0	0	0	0	0	0	0	0	0	0	0
H7A79_RS12600	H7A79_2413	ko00130,ko01100,ko01110,map00130,map01100,map01110	H	4-hydroxy-3-polyprenylbenzoate decarboxylase	0.00900901	0.00675676	12	9	20	39	4	4	15	5	5	2
H7A79_RS12610	H7A79_2415	ko03010,map03010	J	50S ribosomal protein L35	0	0.00558659	0	1	3	1	0	0	0	0	0	0
H7A79_RS12615	H7A79_2416	NA	J	translation initiation factor IF-3	0.00787402	0.00393701	4	2	1	4	0	8	2	0	0	0
H7A79_RS12640	H7A79_2421	NA	NA	pseudogene	0.00659631	0	5	0	16	4	2	12	15	5	8	0
H7A79_RS12725	H7A79_2438	NA	L	GIY-YIG nuclease family protein	0	0.003663	0	1	1	2	3	5	2	4	1	0
H7A79_RS12730	H7A79_2439	NA	NA	hypothetical protein	0.0111732	0	2	0	5	3	2	4	1	0	1	1
H7A79_RS12780	H7A79_2447	NA	V	LD-carboxypeptidase	0.00566572	0.00566572	6	6	35	28	6	39	26	13	15	7
H7A79_RS12805	H7A79_2451	ko02010,map02010	P	ABC transporter permease subunit	0.00807754	0.00161551	5	1	12	8	8	8	7	4	9	2
H7A79_RS12810	H7A79_2452	ko02010,map02010	M	hypothetical protein	0.010989	0.001221	9	1	14	9	6	14	8	3	8	4
H7A79_RS12820	H7A79_RS12820	NA	NA	phasyl DNA replicon protein arp	0	0	0	0	0	0	0	0	0	0	0	0
H7A79_RS12825	H7A79_2455	NA	NA	pseudogene	0	0	0	0	0	0	0	0	0	0	0	0
H7A79_RS12830	H7A79_2456	NA	NA	hypothetical protein	0	0	0	0	0	0	0	0	0	0	0	0
H7A79_RS12835	H7A79_RS12835	NA	NA	hypothetical protein	0	0	0	0	0	0	0	0	0	0	0	0
H7A79_RS12875	H7A79_2463	NA	M	prolipoprotein diacylglyceryl transferase	0.00905563	0.00517464	7	4	10	11	4	14	16	15	11	6
H7A79_RS12890	H7A79_2466	NA	J	methyltransferase	0.0140421	0.00601805	14	6	16	19	15	19	17	17	19	7
H7A79_RS12900	H7A79_2467	ko00061,ko00333,ko00780,ko01100,ko01130,ko01212,map00061,map00333,map00780,map01100,map01130,map01212	I	enoyl-ACP reductase FabI	0.00139665	0.00418994	1	3	13	8	3	7	5	1	2	2
H7A79_RS12935	H7A79_2473	NA	S	ABC transporter substrate-binding protein	0.0130293	0.00542888	12	5	11	33	1	6	7	0	7	0
H7A79_RS12950		NA	NA	pseudogene	0.00869237	0.00680272	23	18	53	46	28	61	61	38	52	19
H7A79_RS12955		NA	NA	pseudogene	0	0.00295276	0	3	7	1	3	5	4	2	0	0
H7A79_RS12960	H7A79_2483	NA	NA	pseudogene	0	0.00438596	0	2	6	0	0	2	5	2	2	0
H7A79_RS12965	H7A79_2484	NA	NA	pseudogene	0.0104031	0.00715215	16	11	24	16	7	26	21	5	7	0
H7A79_RS12970	H7A79_2486	NA	S	DUF1016 domain-containing protein	0.0056391	0.0056391	3	3	15	17	7	12	12	8	12	2
H7A79_RS12975	H7A79_2487	NA	NA	DUF4189 domain-containing protein	0.0145719	0.00546448	8	3	11	10	2	5	3	3	0	0
H7A79_RS12990		NA	NA	pseudogene	0.00571755	0.00285878	10	5	15	2	2	11	8	4	3	3
H7A79_RS13005	H7A79_2496	NA	NA	hypothetical protein	0.0021575	0.00323625	2	3	25	15	6	25	17	11	10	0
H7A79_RS13010	H7A79_2497	NA	M	pseudogene	0.00902935	0.00677201	8	6	18	12	6	5	11	14	10	3
H7A79_RS13030	H7A79_2501	NA	NA		0	0	0	0	0	2	0	0	0	1	1	0
H7A79_RS13055	H7A79_2506	NA	F	phosphoribosyltransferase	0.0147059	0.00630252	7	3	16	14	14	14	12	5	7	8
H7A79_RS13060	H7A79_2507	ko00561,ko00564,ko01100,ko01110,map00561,map00564,map01100,map01110	I	phosphate acyltransferase PlsX	0.0145985	0.00834202	14	8	32	34	23	37	25	16	15	11
H7A79_RS13065	H7A79_2508	NA	D	septum formation inhibitor Maf	0.0124555	0.00711744	7	4	9	5	3	8	3	8	3	3
H7A79_RS13070	H7A79_2509	ko03410,ko03430,ko03440,map03410,map03430,map03440	L	single-stranded-DNA-specific exonuclease RecJ	0.00967742	0.00709677	15	11	35	18	19	29	27	32	31	12
H7A79_RS13080	H7A79_2511	ko03008,map03008	L	oligoribonuclease	0.00397614	0	2	0	3	4	0	3	2	2	0	2
H7A79_RS13190	H7A79_RS13190	NA	NA	hypothetical protein	0.00606061	0	2	0	3	0	0	2	3	3	1	0
H7A79_RS13205	H7A79_2536	NA	NA	hypothetical protein	0.00833333	0.00277778	3	1	4	9	2	3	0	2	2	0
H7A79_RS13215	H7A79_2537	NA	P	multidrug efflux SMR transporter	0.00673401	0.003367	2	1	5	2	0	3	5	4	4	0
H7A79_RS13230	H7A79_RS13230	NA	NA	hypothetical protein	0	0.00787402	0	1	2	0	0	3	1	4	1	0
H7A79_RS13235	H7A79_RS13235	NA	NA	hypothetical protein	0	0	0	0	3	2	1	3	5	4	0	1
H7A79_RS13255	H7A79_2543	NA	D	cell division protein ZapA	0.0148148	0.0037037	4	1	6	2	1	1	0	1	1	0
H7A79_RS13265	H7A79_2545	ko03010,map03010	J	50S ribosomal protein L13	0.00258398	0	1	0	6	5	0	7	3	1	2	2
H7A79_RS13270	H7A79_2546	ko03010,map03010	J	30S ribosomal protein S9	0.00282486	0	1	0	3	0	2	3	0	3	4	0
H7A79_RS13280	H7A79_2548	ko03010,map03010	J	50S ribosomal protein L3	0.00688468	0	4	0	13	12	0	2	7	0	3	0
H7A79_RS13285	H7A79_2549	ko03010,map03010	J	50S ribosomal protein L4	0	0	0	0	4	4	2	5	2	5	4	0
H7A79_RS13290	H7A79_2550	ko03010,map03010	J	50S ribosomal protein L23	0	0	0	0	0	2	1	1	2	0	0	2
H7A79_RS13295	H7A79_2551	ko03010,map03010	J	50S ribosomal protein L2	0.00266312	0	2	0	5	2	3	7	5	3	15	6
H7A79_RS13305	H7A79_2553	ko03010,map03010	J	50S ribosomal protein L22	0	0	0	0	1	4	1	2	2	0	4	2
H7A79_RS13315	H7A79_2555	ko03010,map03010	J	50S ribosomal protein L16	0.00265957	0	1	0	7	6	4	8	1	6	2	1
H7A79_RS13320	H7A79_2556	ko03010,map03010	J	50S ribosomal protein L29	0	0.00578035	0	1	1	0	1	0	1	0	0	0
H7A79_RS13325	H7A79_2557	ko03010,map03010	J	30S ribosomal protein S17	0	0	0	0	2	0	1	2	2	0	1	0
H7A79_RS13335	H7A79_2559	ko03010,map03010	J	50S ribosomal protein L24	0	0	0	0	3	0	0	3	0	0	2	0
H7A79_RS13340	H7A79_2560	ko03010,map03010	J	50S ribosomal protein L5	0	0	0	0	5	2	0	2	2	1	3	0
H7A79_RS13345	H7A79_RS13345	ko03010,map03010	J	30S ribosomal protein S14	0	0	0	0	3	2	0	0	0	1	2	0
H7A79_RS13350	H7A79_2561	ko03010,map03010	J	30S ribosomal protein S8	0.00564972	0	2	0	2	2	0	2	1	0	5	0
H7A79_RS13355	H7A79_2562	ko03010,map03010	J	50S ribosomal protein L6	0	0	0	0	0	2	5	6	3	0	1	0
H7A79_RS13360	H7A79_RS13360	ko03010,map03010	J	50S ribosomal protein L18	0	0	0	0	2	1	2	0	1	0	2	0
H7A79_RS13365	H7A79_2563	ko03010,map03010	J	30S ribosomal protein S5	0	0.00213675	0	1	4	0	2	4	0	3	5	0
H7A79_RS13370	H7A79_2564	ko03010,map03010	J	50S ribosomal protein L30	0	0	0	0	3	0	0	0	1	1	2	0
H7A79_RS13375	H7A79_2565	ko03010,map03010	J	50S ribosomal protein L15	0.00255102	0.00255102	1	1	5	1	1	6	3	0	0	0
H7A79_RS13380	H7A79_2566	ko02024,ko03060,ko03070,map02024,map03060,map03070	U	preprotein translocase subunit SecY	0	0	0	0	9	1	0	10	3	1	2	0
H7A79_RS13385	H7A79_RS13385	NA	J	translation initiation factor IF-1	0	0	0	0	0	0	0	0	0	1	1	0
H7A79_RS13390	H7A79_RS13390	ko03010,map03010	J	50S ribosomal protein L36	0	0	0	0	0	0	0	0	0	0	0	0
H7A79_RS13395	H7A79_2567	ko03010,map03010	J	30S ribosomal protein S13	0.0030581	0	1	0	0	1	1	1	0	3	0	0
H7A79_RS13400	H7A79_2568	ko03010,map03010	J	30S ribosomal protein S11	0.00280112	0.00280112	1	1	8	3	6	2	1	3	1	0
H7A79_RS13405	H7A79_2569	ko03010,map03010	J	30S ribosomal protein S4	0.00178891	0	1	0	4	0	4	1	0	0	0	0
H7A79_RS13410	H7A79_2570	ko00230,ko00240,ko01100,ko03020,map00230,map00240,map01100,map03020	K	DNA-directed RNA polymerase subunit alpha	0.00112486	0	1	0	4	0	5	5	7	8	9	2
H7A79_RS13415	H7A79_2571	ko03010,map03010	J	50S ribosomal protein L17	0	0	0	0	0	0	1	1	1	0	0	1
H7A79_RS13420	H7A79_2572	NA	NA	ATP-binding protein	0.00251889	0	1	0	0	0	0	1	1	0	0	0
H7A79_RS13425		NA	L	pseudogene	0.00465116	0.00465116	1	1	1	1	1	1	1	1	1	0
H7A79_RS13435	H7A79_RS13435	NA	NA	hypothetical protein	0	0	0	0	0	0	0	0	0	0	0	0
H7A79_RS13440	H7A79_2574	NA	NA	hypothetical protein	0	0	0	0	0	0	0	0	0	0	0	0
H7A79_RS13445	H7A79_2575	NA	NA	pseudogene	0	0	0	0	0	0	0	0	0	0	0	0
H7A79_RS13450	H7A79_RS13450	NA	NA	phasyl DNA replicon protein arp	0	0	0	0	0	0	0	0	0	0	0	0
H7A79_RS13465	H7A79_RS13465	NA	NA	hypothetical protein	0.008	0	1	0	0	0	1	0	0	0	1	0
H7A79_RS13470	H7A79_2579	ko00770,ko01100,map00770,map01100	H	pantetheine-phosphate adenylyltransferase	0.0087146	0.00653595	4	3	5	6	1	2	1	3	0	0
H7A79_RS13505	H7A79_2584	ko00190,ko01100,ko02020,ko04260,ko04714,ko04932,ko05010,ko05012,ko05016,map00190,map01100,map02020,map04260,map04714,map04932,map05010,map05012,map05016	C	ubiquinol-cytochrome c reductase iron-sulfur subunit	0.00948767	0.00379507	5	2	13	11	3	4	5	2	2	3
H7A79_RS13510	H7A79_2585	ko00190,ko01100,ko02020,ko04260,ko04714,ko04932,ko05010,ko05012,ko05016,map00190,map01100,map02020,map04260,map04714,map04932,map05010,map05012,map05016	C	cytochrome bc complex cytochrome b subunit	0.00164609	0.00164609	2	2	25	8	9	10	13	9	5	0
H7A79_RS13515	H7A79_2586	ko00190,ko01100,ko02020,ko04260,ko04714,ko04932,ko05010,ko05012,ko05016,map00190,map01100,map02020,map04260,map04714,map04932,map05010,map05012,map05016	C	cytochrome c1	0	0	0	0	4	1	5	7	3	3	1	2
H7A79_RS13560	H7A79_2594	ko03440,map03440	L	ATP-dependent DNA helicase RecG	0.00490196	0.00326797	9	6	33	21	9	32	25	17	13	6
H7A79_RS13565	H7A79_RS13565	NA	NA	hypothetical protein	0.00617284	0.00617284	1	1	6	4	2	4	1	5	3	1
H7A79_RS13605	H7A79_RS13605	NA	NA	hypothetical protein	0.00694444	0	1	0	2	2	0	1	0	0	0	0
H7A79_RS13610	H7A79_2602	NA	S	class II glutamine amidotransferase	0	0	0	0	20	6	0	6	10	5	10	3
H7A79_RS13625	H7A79_2605	NA	P	DASS family sodium-coupled anion symporter	0.0127334	0.00339559	15	4	27	17	16	32	15	9	10	8
H7A79_RS13640	H7A79_2609	NA	C	(2Fe-2S)-binding protein	0.00172117	0.00344234	1	2	5	3	2	8	9	2	4	3
H7A79_RS13650	H7A79_2611	NA	NA	hypothetical protein	0	0	0	0	0	4	1	2	1	0	1	0
H7A79_RS13700	H7A79_2621	ko00190,ko01100,ko02020,map00190,map01100,map02020	C	cytochrome-c oxidase, cbb3-type subunit II	0.00362976	0.00181488	2	1	3	3	0	1	7	4	2	1
H7A79_RS13715	H7A79_RS13715	NA	NA	hypothetical protein	0	0.00342466	0	1	0	1	0	1	3	1	2	0
H7A79_RS13720	H7A79_2624	NA	M	right-handed parallel beta-helix repeat-containing protein	0.00523013	0.00313808	10	6	29	23	11	42	37	21	33	8
H7A79_RS13725	H7A79_2625	ko00970,map00970	J	phenylalanine--tRNA ligase subunit alpha	0.0033557	0.00223714	3	2	9	6	2	8	7	6	4	0
H7A79_RS13730		NA	NA	pseudogene	0.00686499	0.00457666	6	4	5	24	0	4	3	3	6	0
H7A79_RS13755	H7A79_2632	NA	J	peptide chain release factor 1	0.00824742	0.00309278	8	3	24	17	7	14	20	7	17	0
H7A79_RS13775	H7A79_2636	ko05110,map05110	S	zonular occludens toxin family protein	0	0	0	0	0	0	0	0	0	0	0	0
H7A79_RS13780	H7A79_2637	NA	S	DUF2523 domain-containing protein	0	0	0	0	0	0	0	0	0	0	0	0
H7A79_RS13785	H7A79_2638	NA	S	hypothetical protein	0	0	0	0	0	0	0	0	0	0	0	0
H7A79_RS13790	H7A79_2639	NA	NA	hypothetical protein	0	0	0	0	0	0	0	0	0	0	0	0
H7A79_RS13795	H7A79_2640	NA	NA	hypothetical protein	0	0	0	0	0	0	0	0	0	0	0	0
H7A79_RS13800	H7A79_2641	NA	NA	pseudogene	0	0	0	0	0	0	0	0	0	0	0	0
H7A79_RS13805	H7A79_2642	NA	NA	pseudogene	0	0	0	0	0	0	0	0	0	0	0	0
H7A79_RS13810	H7A79_2643	NA	NA	hypothetical protein	0	0	0	0	0	0	0	0	1	0	0	0
H7A79_RS13815	H7A79_2644	NA	S	NAD(P)H-binding protein	0.00505051	0.003367	3	2	16	4	11	12	9	6	3	0
H7A79_RS13825	H7A79_2646	NA	NA	glycine zipper 2TM domain-containing protein	0.00529101	0	1	0	5	3	1	5	0	0	0	0
H7A79_RS13835	H7A79_2648	NA	S	phage virion morphogenesis protein	0	0	0	0	0	0	0	0	0	0	1	0
H7A79_RS13840	H7A79_2649	NA	NA	hypothetical protein	0	0	0	0	0	0	0	0	0	0	0	0
H7A79_RS13845	H7A79_2650	NA	NA	minor capsid protein	0.00122549	0	1	0	1	1	0	0	2	0	1	0
H7A79_RS13850	H7A79_2651	NA	S	pseudogene	0.0102564	0.00512821	2	1	5	2	1	2	3	1	1	1
H7A79_RS13870	H7A79_2654	ko02010,map02010	M	lipoprotein-releasing ABC transporter permease subunit	0.0079929	0.0026643	9	3	11	11	6	15	7	3	9	3
H7A79_RS13890	H7A79_2658	NA	NA	hypothetical protein	0.005	0	1	0	1	0	0	3	0	0	0	0
H7A79_RS13895	H7A79_RS13895	NA	NA	hypothetical protein	0	0	0	0	2	1	1	3	6	0	1	1
H7A79_RS13900	H7A79_RS13900	NA	H	DNA cytosine methyltransferase	0.00913242	0.00456621	2	1	1	6	2	12	4	2	4	1
H7A79_RS13915	H7A79_2661	NA	NA	hypothetical protein	0.00534759	0.00534759	1	1	0	3	0	0	0	0	0	0
H7A79_RS13920	H7A79_2662	NA	D	type II toxin-antitoxin system prevent-host-death family antitoxin	0.00716846	0	2	0	1	0	1	3	2	1	0	0
H7A79_RS13945	partial;pseudo	NA	NA	pseudogene	0	0	0	0	2	1	0	3	3	0	0	0
H7A79_RS13950	H7A79_2668	NA	L	hypothetical protein	0	0	0	0	2	3	1	0	0	1	2	0
H7A79_RS13955	H7A79_RS13955	NA	NA	hypothetical protein	0	0.00769231	0	1	0	0	0	2	1	1	0	2
H7A79_RS13960	H7A79_RS13960	NA	NA	hypothetical protein	0.00456621	0.00456621	1	1	4	2	1	0	1	0	1	0
H7A79_RS13995	H7A79_2676	NA	G	family 20 glycosylhydrolase	0.00285442	0.000951475	3	1	11	9	2	9	6	9	2	2
H7A79_RS14015	H7A79_RS14015	NA	NA	hypothetical protein	0.00793651	0.00396825	2	1	6	6	4	8	5	2	5	3
H7A79_RS14020	H7A79_2680	NA	E	ATP-binding cassette domain-containing protein	0.00351288	0.00351288	3	3	11	4	7	11	8	4	11	1
H7A79_RS14025	H7A79_2681	NA	NA	hypothetical protein	0	0	0	0	0	0	0	0	0	0	0	0
H7A79_RS14030	H7A79_2682	NA	L	replication initiation factor domain-containing protein	0	0	0	0	0	0	0	0	0	0	0	0
H7A79_RS14035	H7A79_2683	NA	NA	hypothetical protein	0	0	0	0	0	0	0	0	0	0	0	0
H7A79_RS14040	H7A79_2684	NA	NA	hypothetical protein	0	0	0	0	0	0	0	0	0	0	0	0
H7A79_RS14045	H7A79_2685	NA	NA	hypothetical protein	0	0	0	0	0	0	0	0	0	0	0	0
H7A79_RS14050	H7A79_2686	NA	S	DUF2523 domain-containing protein	0	0	0	0	0	0	0	0	0	0	0	0
H7A79_RS14055		NA	NA	pseudogene	0	0	0	0	0	0	0	0	0	0	0	0
H7A79_RS14070	H7A79_2691	NA	J	tRNA (guanosine(37)-N1)-methyltransferase TrmD	0.00444444	0.00444444	3	3	12	10	10	14	10	5	10	4
H7A79_RS14095		NA	NA	pseudogene	0	0	0	0	1	0	0	1	1	0	0	0
H7A79_RS14100	H7A79_2697	NA	NA	hypothetical protein	0.00429185	0.00429185	1	1	1	3	0	4	1	0	1	2
H7A79_RS14110	H7A79_RS14110	NA	L	hypothetical protein	0.0104167	0	2	0	4	4	2	2	0	0	0	0
H7A79_RS14115	H7A79_RS14115	NA	NA	hypothetical protein	0	0	0	0	0	1	0	1	3	1	3	0
H7A79_RS14120	H7A79_2699	NA	O	glutathione S-transferase N-terminal domain-containing protein	0.0018315	0	1	0	8	1	0	5	2	1	1	0
H7A79_RS14135	H7A79_2702	NA	NA	hypothetical protein	0	0	0	0	2	7	1	9	2	0	1	1
H7A79_RS14140	H7A79_2703	ko03010,map03010	J	30S ribosomal protein S20	0.00840336	0.00420168	2	1	6	3	2	2	2	3	1	3
H7A79_RS14165	H7A79_2708	NA	L	pseudogene	0.00694444	0	1	0	2	2	0	0	0	1	3	0
H7A79_RS14170	H7A79_2709	NA	NA	pseudogene	0.00565504	0.00848256	6	9	15	15	2	12	7	1	3	0
H7A79_RS14185	H7A79_2713	NA	M	apolipoprotein N-acyltransferase	0.00632467	0.00562193	9	8	33	21	8	29	27	18	20	4
H7A79_RS14220	H7A79_2720	NA	S	ATP/GTP-binding protein	0.0103306	0.00206612	5	1	14	4	2	4	4	2	0	0
H7A79_RS14245	H7A79_2725	NA	P	TrkH family potassium uptake protein	0.00837776	0.00837776	11	11	25	7	9	12	18	8	8	2
H7A79_RS14295	H7A79_2736	NA	S	thioesterase family protein	0.00813008	0.00406504	4	2	11	9	3	6	4	12	15	5
H7A79_RS14335	H7A79_RS14335	NA	NA	hypothetical protein	0	0	0	0	6	0	0	0	0	0	0	0
H7A79_RS14350	H7A79_2747	NA	S	ATP-dependent Clp protease adapter ClpS	0	0	0	0	5	2	0	3	3	2	2	0
H7A79_RS14370	H7A79_2751	NA	NA	hypothetical protein	0.00980392	0.00490196	4	2	13	15	2	3	5	2	0	0
H7A79_RS14385	H7A79_2754	ko03440,map03440	L	primosomal protein N'	0.0102407	0.00512033	20	10	52	38	21	56	37	37	27	18
H7A79_RS14410	H7A79_2759	NA	NA	hypothetical protein	0.00271739	0	1	0	14	14	2	7	3	0	8	4
H7A79_RS14425	H7A79_2762	NA	S	lipopolysaccharide transport periplasmic protein LptA	0.0123457	0.00617284	6	3	16	5	3	9	13	5	15	2
H7A79_RS14435	H7A79_2764	ko02020,ko05111,map02020,map05111	K	RNA polymerase factor sigma-54	0.00411523	0.00411523	5	5	12	16	6	26	24	9	17	4
H7A79_RS14445	H7A79_2766	ko00970,map00970	J	valine--tRNA ligase	0.0142582	0.00578035	37	15	82	62	44	94	77	57	70	21
H7A79_RS14450	H7A79_2767	NA	K	transcriptional regulator	0	0	0	0	1	0	0	1	1	0	0	0
H7A79_RS14475	H7A79_2772	NA	L	YraN family protein	0.00318471	0.00318471	1	1	7	3	1	2	4	1	3	1
H7A79_RS14480	H7A79_2773	NA	H	16S rRNA (cytidine(1402)-2'-O)-methyltransferase	0.0114943	0	9	0	6	16	3	14	11	3	4	2
H7A79_RS14495	H7A79_2776	ko00790,ko01100,map00790,map01100	H	NADPH-dependent 7-cyano-7-deazaguanine reductase QueF	0.00930233	0.00465116	4	2	5	40	2	0	0	1	3	0
H7A79_RS14510	H7A79_2779	ko00900,ko01110,map00900,map01110	H	polyprenyl synthetase family protein	0.00113895	0.00341686	1	3	13	4	1	8	6	3	3	2
H7A79_RS14515	H7A79_2780	ko03010,map03010	J	50S ribosomal protein L21	0	0	0	0	0	1	4	2	2	2	2	0
H7A79_RS14520	H7A79_2781	ko03010,map03010	J	50S ribosomal protein L27	0	0.00406504	0	1	4	0	0	6	0	0	1	0
H7A79_RS14570	H7A79_2790	NA	J	ribonuclease P protein component	0.00324675	0	1	0	3	0	2	2	3	1	2	1
H7A79_RS14575	H7A79_2791	ko03010,map03010	J	50S ribosomal protein L34	0	0	0	0	1	0	0	0	0	0	0	0
