# Supplementary material for: Neisseria genes required for persistence identified via in vivo screening of a transposon mutant library
Source: PLoS Pathog. 2022 May 17;18(5):e1010497. doi: 10.1371/journal.ppat.1010497 (PMC9140248; doi:10.1371/journal.ppat.1010497)
Supplement: S2 Data — Tn5 directed reads from library replicate 1 and 2 host samples were compared to the inoculum by EdgeR analysis implemented in the Bio-Tradis pipeline. Genes listed met significance criteria (logFC < -1, > 1, q < 0.05) in; A. all three host samples; B., oral and week 6 gut samples; C., oral and week 8 gut samples; D., week 6 and week 8 gut samples; E., only oral samples; F., week 8 gut samples alone; and G., week 6 gut samples alone. Candidates with a potential in vitro fitness defect (those ORFs with lower than anticipated gene insertion indices by tradis_essentiality.R analysis) were removed to reduce potential false positives. KEGG pathway and COG category was predicted by analysis of the N.musculi Genbank annotation using eggNOG Mapper-v2. (XLSX) [file ppat.1010497.s010.xlsx]

## Sheet: A. Sig. in Oral, wk6 & wk8
S2 Data. Comparison of Tn5 directed reads from library replicate 1 and 2 host samples to inoculum. A. Tn5 directed reads from library replicate 1 and 2 host samples were compared to inoculum by EdgeR analysis implemented in the Bio-Tradis pipeline. Genes listed met significance criteria ( logFC < -1, > 1, q < 0.05)
in all three host sites. Candidates with a potential in vitro fitness defect (those ORFs with lower than anticipated gene insertion indices by tradis_essentiality.R analysis) were removed to reduce potential false positives.
KEGG pathway and COG category predicted by analysis of the N.musculi GenBank annotation using eggNOG Mapper-v2.						Wk 8 Gut				Wk6 Gut				Wk 8 Oral
REFSEQ Locus ID	Genbank Locus ID	Gene name	KEGG Pathway	COG category	Annotated function.	wk8F_logFC	wk8F_logCPM	Wk8F_PValue	wk8F_q.value	wk6F_logFC	wk6F_logCPM	wk6F_PValue	wk6F_q.value	oral_logFC	oral_logCPM	oral_Pvalue	oral_q.value
H7A79_RS00060	H7A79_0014	dusB	NA	H	tRNA dihydrouridine synthase DusB	-2.22245	3.51216	0.000588285	0.00416584	-2.21457	3.33658	2.34e-05	0.000235488	-1.90799	3.3967	6.3e-05	0.000476036
H7A79_RS00100	H7A79_0022	H7A79_RS00100	ko02020,ko02030,map02020,map02030	T	Hpt domain-containing protein	-3.13974	3.67425	2.07e-08	4.05e-07	-2.65315	3.53923	6.05e-09	1.25e-07	-2.71879	3.53214	4.78e-10	9.14e-09
H7A79_RS00105	H7A79_0023	H7A79_RS00105	ko02020,ko02030,map02020,map02030	T	response regulator	-2.13965	2.4778	0.0092477	0.0471613	-7.24987	2.04265	2.85e-07	4.35e-06	-3.33687	2.11902	5.93e-05	0.000450802
H7A79_RS00135	H7A79_0028	ppk2	ko00190,ko03018,map00190,map03018	S	polyphosphate kinase 2	-3.72875	3.05569	1.37e-05	0.000158199	-3.37399	2.84506	1.17e-07	1.9e-06	-3.24631	2.8467	3.69e-08	5.61e-07
H7A79_RS00245	H7A79_0047	H7A79_RS00245	NA	E	amino acid permease	-1.18902	4.50863	0.00140329	0.00910219	-1.53932	4.29769	9.48e-06	0.00010695	-1.0653	4.46279	0.00260781	0.0141934
H7A79_RS00455	H7A79_0088	H7A79_RS00455	NA	NA	OmpA family protein	-1.47041	5.56068	6.79e-07	1.02e-05	-1.53002	5.42204	5.73e-07	8.31e-06	-1.33983	5.49981	6.02e-08	8.71e-07
H7A79_RS00460		H7A79_RS00460	NA	NA	pseudogene	-2.56384	5.15897	2.13e-13	8.06e-12	-3.37973	4.93083	1.09e-23	8.11e-22	-3.1447	4.96839	7.42e-23	4e-21
H7A79_RS00475		H7A79_RS00475	NA	Q	VCBS domain-containing protein	-6.23876	6.74286	7.3e-36	1.14e-33	-5.51832	6.63674	3.33e-38	6.09e-36	-5.42245	6.66847	2.65e-45	5.73e-43
H7A79_RS00680	H7A79_0123	aceE	ko00010,ko00020,ko00620,ko01100,ko01110,ko01120,ko01130,ko01200,map00010,map00020,map00620,map01100,map01110,map01120,map01130,map01200	C	pyruvate dehydrogenase (acetyl-transferring), homodimeric type	-1.8968	7.66303	9.32e-10	2.49e-08	-1.81495	7.58761	1.19e-07	1.93e-06	-2.09634	7.56224	6.82e-09	1.17e-07
H7A79_RS00685	H7A79_0124	aceF	ko00010,ko00020,ko00620,ko01100,ko01110,ko01120,ko01130,ko01200,map00010,map00020,map00620,map01100,map01110,map01120,map01130,map01200	C	dihydrolipoyllysine-residue acetyltransferase	-2.13736	7.15315	3.43e-12	1.17e-10	-1.96895	7.08907	8.76e-09	1.7e-07	-2.13632	7.08897	1.49e-11	3.48e-10
H7A79_RS00690	H7A79_0125	H7A79_RS00690	NA	S	DUF1775 domain-containing protein	-4.26441	3.40816	2.23e-09	5.46e-08	-2.96207	3.28602	7.83e-09	1.58e-07	-5.56117	3.14987	4.88e-16	1.78e-14
H7A79_RS00700	H7A79_0127	gloA	ko00620,map00620	E	lactoylglutathione lyase	-3.63814	2.99824	4.4e-05	0.000449745	-4.23052	2.73516	3.43e-08	6.13e-07	-4.49971	2.71023	7.08e-09	1.2e-07
H7A79_RS00775	H7A79_0142	H7A79_RS00775	NA	J	pseudouridine synthase	-6.78318	2.12068	0.000303276	0.00233007	-2.31186	2.04516	0.00424162	0.0238091	-4.09572	1.86154	1.93e-05	0.000162676
H7A79_RS00815	H7A79_0150	H7A79_RS00815	NA	S	DUF4230 domain-containing protein	-1.06861	5.67916	0.000255349	0.00202812	-1.2325	5.52454	0.000115734	0.000990815	-1.33354	5.52097	1.86e-06	1.98e-05
H7A79_RS00870	H7A79_0158	H7A79_RS00870	NA	P	rhodanese-like domain-containing protein	-2.85643	4.24492	4.92e-07	7.66e-06	-4.63448	3.94934	1.09e-14	4.24e-13	-3.57731	4.0235	6.27e-12	1.49e-10
H7A79_RS01020	H7A79_0185	H7A79_RS01020	NA	K	DeoR/GlpR family DNA-binding transcription regulator	-3.09495	3.86819	5.19e-09	1.18e-07	-4.02167	3.63144	1.45e-14	5.48e-13	-3.79786	3.65075	5.18e-15	1.66e-13
H7A79_RS01025	H7A79_0186	H7A79_RS01025	NA	NA	hypothetical protein	-2.00528	2.99133	0.0047575	0.0268221	-3.68843	2.6146	1.9e-07	2.99e-06	-3.04672	2.64275	8.64e-07	9.76e-06
H7A79_RS01030	H7A79_0187	H7A79_RS01030	NA	NA	hypothetical protein	-6.98979	7.65619	1.28e-52	1.5e-49	-7.7951	7.55211	5.66e-51	1.35e-47	-8.29242	7.58015	7.27e-49	2.47e-46
H7A79_RS01045	H7A79_0189	rho	ko03018,map03018	K	transcription termination factor Rho	6.59528	11.5683	1.2e-07	2.12e-06	5.77476	10.6796	7.99e-06	9.15e-05	6.23296	11.1654	6.48e-06	6.28e-05
H7A79_RS01185	H7A79_0214	H7A79_RS01185	NA	U	biopolymer transporter ExbD	-6.92608	4.54405	2.23e-22	1.5e-20	-5.0921	4.38805	1.69e-26	1.43e-24	-5.35288	4.40022	6.54e-30	5.35e-28
H7A79_RS01240	H7A79_0228	rfaE1	ko00540,map00540	M	D-glycero-beta-D-manno-heptose-7-phosphate kinase	-2.26868	5.317	2.25e-09	5.46e-08	-3.36548	5.0431	4.39e-22	2.9e-20	-2.90348	5.11425	1.17e-19	5.53e-18
H7A79_RS01245	H7A79_0229	rfaD	ko00540,ko01100,map00540,map01100	GM	ADP-glyceromanno-heptose 6-epimerase	-5.3853	6.33062	1.07e-33	1.26e-31	-5.77945	6.20419	9.41e-43	3.2e-40	-5.18833	6.24482	1.18e-53	9.35e-51
H7A79_RS01250	H7A79_0230	rraA	NA	H	ribonuclease E activity regulator RraA	-5.00704	4.12972	2.28e-14	9.58e-13	-4.61038	3.94261	1.14e-19	6.61e-18	-4.88457	3.94338	1.75e-22	9.25e-21
H7A79_RS01260	H7A79_0232	H7A79_RS01260	NA	K	FCD domain-containing protein	-3.53339	2.79264	7.62e-06	9.24e-05	-2.83507	2.62813	2.16e-05	0.000219808	-2.22116	2.70275	0.000277109	0.00181151
H7A79_RS01275		H7A79_RS01275	NA	NA	hypothetical protein	-4.82389	2.73095	1.53e-05	0.000173251	-5.36635	2.46725	2.17e-08	4.03e-07	-3.82226	2.50435	5.98e-07	6.92e-06
H7A79_RS01410	H7A79_0262	H7A79_RS01410	NA	S	hypothetical protein	-1.83306	3.41956	0.00081585	0.00564136	-2.1241	3.19943	1.62e-05	0.000173278	-2.97644	3.09421	5.48e-08	8.03e-07
H7A79_RS01495		H7A79_RS01495	NA	NA	hypothetical protein	9.10352	8.78806	1.06e-09	2.78e-08	7.72221	7.33631	1.11e-05	0.000122884	7.24072	6.92559	6.58e-06	6.35e-05
H7A79_RS01500	H7A79_0279	metZ	ko00270,ko00450,ko00920,ko01100,map00270,map00450,map00920,map01100	E	O-succinylhomoserine sulfhydrylase	-3.21301	5.52682	1.89e-20	1.11e-18	-3.75336	5.33983	7.83e-24	6.01e-22	-3.1128	5.41366	2.39e-26	1.67e-24
H7A79_RS01505	H7A79_0280	H7A79_RS01505	NA	S	DUF2788 domain-containing protein	-4.96359	2.84245	6.15e-06	7.61e-05	-4.6103	2.60988	3.17e-08	5.71e-07	-5.75544	2.5552	2.38e-10	4.75e-09
H7A79_RS01525	H7A79_0283	vanZ	NA	S	VanZ family protein	-3.00682	2.37744	0.000262337	0.00206965	-2.49533	2.20589	0.000878086	0.00595397	-2.0898	2.24133	0.0012127	0.00715857
H7A79_RS01535	H7A79_0285	hisA	ko00340,ko01100,ko01110,ko01230,map00340,map01100,map01110,map01230	E	1-(5-phosphoribosyl)-5-[(5- phosphoribosylamino)methylideneamino]imidazole-4- carboxamide isomerase	-3.05448	4.21873	1.74e-08	3.52e-07	-2.54398	4.11466	4.13e-07	6.14e-06	-1.54793	4.32246	0.000249323	0.00166192
H7A79_RS01540	H7A79_0286	H7A79_RS01540	NA	S	multidrug transporter MatE	-4.57526	2.45841	3.66e-05	0.000378983	-2.99807	2.29663	0.000135847	0.00115059	-3.20993	2.25951	1.86e-05	0.000158135
H7A79_RS01545		H7A79_RS01545	NA	NA	hypothetical protein	-6.80082	2.12807	5.6e-05	0.000546676	-3.26783	1.95822	7.89e-05	0.000702945	-3.53471	1.90554	3.6e-05	0.000290828
H7A79_RS01550	H7A79_0287	H7A79_RS01550	NA	M	glycosyltransferase	-5.89401	3.58009	9.91e-09	2.1e-07	-1.94172	3.64318	0.000505974	0.00368262	-3.35792	3.46789	2.37e-07	2.99e-06
H7A79_RS01555	H7A79_0288	hisF	ko00340,ko01100,ko01110,ko01230,map00340,map01100,map01110,map01230	E	imidazole glycerol phosphate synthase subunit HisF	4.15652	10.987	1.87e-05	0.000208876	2.89365	9.74947	0.000287442	0.00222837	2.39959	9.36046	0.00125612	0.0073889
H7A79_RS01580	H7A79_0293	panB	ko00770,ko01100,ko01110,map00770,map01100,map01110	H	3-methyl-2-oxobutanoate hydroxymethyltransferase	-3.50682	4.18936	2.56e-11	8.02e-10	-3.41967	4.01436	1.19e-14	4.58e-13	-4.03647	3.98657	9.32e-19	4.34e-17
H7A79_RS01585	H7A79_0294	H7A79_RS01585	ko00410,ko00770,ko01100,ko01110,map00410,map00770,map01100,map01110	H	pantoate--beta-alanine ligase	-2.50897	3.04448	0.000201702	0.00167116	-2.14591	2.89649	0.000113352	0.000973924	-1.78283	2.95067	0.000265377	0.00175415
H7A79_RS01605	H7A79_0299	H7A79_RS01605	ko00010,ko00030,ko00051,ko00680,ko00710,ko01100,ko01110,ko01120,ko01130,ko01200,ko04152,ko04910,map00010,map00030,map00051,map00680,map00710,map01100,map01110,map01120,map01130,map01200,map04152,map04910	G	class 1 fructose-bisphosphatase	-1.38514	5.44694	1.68e-05	0.000190072	-1.27633	5.35412	4.51e-05	0.000427268	-1.24537	5.38829	1.32e-06	1.44e-05
H7A79_RS01625	H7A79_0301	H7A79_RS01625	NA	O	carboxymuconolactone decarboxylase family protein	-3.14904	3.37393	1.47e-06	2.06e-05	-3.264	3.16166	8.74e-09	1.7e-07	-4.22928	3.08829	2.09e-12	5.39e-11
H7A79_RS01640	H7A79_0304	H7A79_RS01640	NA	P	ABC transporter substrate-binding protein	-1.71854	4.95841	4.54e-07	7.11e-06	-1.66743	4.84016	1.07e-07	1.76e-06	-1.70118	4.86505	6.09e-10	1.15e-08
H7A79_RS01645	H7A79_0305	H7A79_RS01645	ko00910,ko02010,map00910,map02010	P	ABC transporter permease subunit	4.5832	9.79164	0.000297458	0.00229287	4.19671	9.33845	9.8e-06	0.000110011	7.206	12.3108	1.67e-05	0.000146441
H7A79_RS01650		H7A79_RS01650	NA	NA	hypothetical protein	4.03734	6.82024	0.000562316	0.00400607	3.67297	6.38225	8.86e-06	0.000100949	6.96712	9.58794	5.24e-05	0.000404849
H7A79_RS01690	H7A79_0312	ilvE	ko00270,ko00280,ko00290,ko00770,ko01100,ko01110,ko01130,ko01210,ko01230,map00270,map00280,map00290,map00770,map01100,map01110,map01130,map01210,map01230	E	branched-chain-amino-acid transaminase	-1.87598	2.97855	0.00266139	0.0159209	-2.18844	2.74588	0.000757384	0.00527069	-2.47642	2.69798	3.06e-05	0.000250094
H7A79_RS01960	H7A79_0365	H7A79_RS01960	ko00010,ko00020,ko00260,ko00280,ko00620,ko00630,ko00640,ko01100,ko01110,ko01120,ko01130,ko01200,map00010,map00020,map00260,map00280,map00620,map00630,map00640,map01100,map01110,map01120,map01130,map01200	C	dihydrolipoyl dehydrogenase	-2.17581	4.14883	1.53e-06	2.12e-05	-1.39912	4.16273	9.67e-05	0.000849349	-1.32896	4.19795	2.9e-05	0.000240159
H7A79_RS01975	H7A79_0368	H7A79_RS01975	NA	F	NupC/NupG family nucleoside CNT transporter	-2.89476	3.70564	1.33e-05	0.000153902	-1.90415	3.66864	0.000466919	0.00342984	-2.04824	3.65253	0.000125063	0.000893897
H7A79_RS02020	H7A79_0378	H7A79_RS02020	ko00270,ko01100,map00270,map01100	F	S-methyl-5'-thioinosine phosphorylase	-2.31688	2.67689	0.00269809	0.0160588	-2.14468	2.49275	0.00205492	0.0124446	-1.87066	2.53651	0.0032159	0.0169585
H7A79_RS02025		H7A79_RS02025	NA	NA	hypothetical protein	-4.59102	2.47712	1.4e-05	0.000160439	-4.21363	2.24081	6.29e-07	8.96e-06	-2.6471	2.33	2.94e-05	0.000242369
H7A79_RS02080	H7A79_0389	H7A79_RS02080	NA	T	hypothetical protein	-2.50573	3.47119	3.87e-05	0.000399175	-1.84015	3.40145	5.55e-05	0.000514302	-1.92446	3.40333	0.000112533	0.000814152
H7A79_RS02215	H7A79_0417	H7A79_RS02215	NA	NA	hypothetical protein	-2.39352	2.23174	0.00367912	0.0211026	-2.49212	2.00413	0.00285477	0.0166121	-2.74807	1.94989	0.00117541	0.00700815
H7A79_RS02295	H7A79_0433	H7A79_RS02295	ko00520,ko01100,map00520,map01100	S	phosphotransferase	-1.71407	3.11771	0.00628749	0.0338259	-1.74109	2.94042	0.00155736	0.00977831	-1.9284	2.91221	0.00131809	0.00768505
H7A79_RS02320	H7A79_0438	H7A79_RS02320	NA	H	AbgT family transporter	-1.04338	5.08176	0.00940447	0.047857	-1.06903	4.95636	0.00370773	0.0210606	-1.51074	4.85296	8.46e-06	8.03e-05
H7A79_RS02325	H7A79_0439	hisI	ko00340,ko01100,ko01110,ko01230,map00340,map01100,map01110,map01230	E	phosphoribosyl-AMP cyclohydrolase	-1.88481	3.97043	5.02e-05	0.000496028	-1.52404	3.89087	7.85e-05	0.000702945	-1.4667	3.91977	4.01e-05	0.00032126
H7A79_RS02425	H7A79_0454	H7A79_RS02425	ko00860,ko01100,ko01110,ko01120,map00860,map01100,map01110,map01120	H	uroporphyrinogen-III C-methyltransferase	-4.27315	5.66051	2.81e-28	2.54e-26	-4.31325	5.51644	1.54e-29	1.59e-27	-4.34304	5.53703	2.23e-40	3.12e-38
H7A79_RS02430	H7A79_0455	H7A79_RS02430	NA	H	heme biosynthesis protein HemY	-3.20457	5.00454	9.25e-17	4.53e-15	-2.68758	4.91373	7.94e-15	3.15e-13	-2.75736	4.94036	3.94e-17	1.56e-15
H7A79_RS02445	H7A79_0458	H7A79_RS02445	NA	M	O-antigen ligase C-terminal domain-containing protein	-3.21153	4.903	1.08e-10	3.25e-09	-3.57331	4.70467	2.72e-19	1.54e-17	-2.99966	4.77947	1.6e-18	7.04e-17
H7A79_RS02680	H7A79_0502	H7A79_RS02680	NA	S	PIN domain-containing protein	-2.01224	2.7195	0.00230372	0.0140312	-1.74334	2.57239	0.0020446	0.0124136	-4.03085	2.30566	2.51e-07	3.11e-06
H7A79_RS02820	H7A79_0527	H7A79_RS02820	NA	U	UPF0149 family protein	-7.94863	6.35476	5.5e-41	1.44e-38	-6.17961	6.2421	3.39e-47	2.69e-44	-6.73416	6.26374	2.45e-71	5.82e-68
H7A79_RS02825	H7A79_0528	pgeF	NA	S	peptidoglycan editing factor PgeF	-3.20284	2.96349	0.00022521	0.00183207	-3.77295	2.70089	1.49e-06	2.03e-05	-2.74212	2.76642	1.34e-05	0.00012039
H7A79_RS02855	H7A79_0534	H7A79_RS02855	ko00270,ko00330,ko00410,ko00480,ko01100,map00270,map00330,map00410,map00480,map01100	H	polyamine aminopropyltransferase	-2.95079	2.90303	3.6e-05	0.000375812	-2.17023	2.79266	0.000248394	0.00195108	-2.39477	2.74368	1.63e-05	0.00014364
H7A79_RS02865	H7A79_0536	H7A79_RS02865	NA	S	alpha/beta hydrolase	-4.42036	3.96405	1.52e-11	4.83e-10	-2.74971	3.89123	2.07e-09	4.53e-08	-3.52348	3.81728	2.21e-15	7.38e-14
H7A79_RS02890	H7A79_0541	cysK	ko00270,ko00920,ko01100,ko01110,ko01120,ko01130,ko01200,ko01230,map00270,map00920,map01100,map01110,map01120,map01130,map01200,map01230	E	cysteine synthase A	-2.46312	2.77965	0.00108167	0.00719203	-2.43484	2.57394	0.000767458	0.00532175	-3.21627	2.47423	1.84e-05	0.000157841
H7A79_RS02910	H7A79_0544	H7A79_RS02910	ko00020,ko00270,ko00620,ko00630,ko00680,ko00710,ko00720,ko01100,ko01110,ko01120,ko01130,ko01200,map00020,map00270,map00620,map00630,map00680,map00710,map00720,map01100,map01110,map01120,map01130,map01200	C	malate dehydrogenase	-2.10952	3.74207	2.25e-05	0.000246191	-2.69902	3.48647	4.94e-06	6.05e-05	-2.24567	3.56354	6.46e-08	9.23e-07
H7A79_RS02930	H7A79_0548	H7A79_RS02930	ko00020,ko00190,ko00650,ko00720,ko01100,ko01110,ko01120,ko01130,ko01200,map00020,map00190,map00650,map00720,map01100,map01110,map01120,map01130,map01200	C	succinate dehydrogenase iron-sulfur subunit	-3.16491	3.56779	5.21e-07	8.05e-06	-3.37234	3.34804	1.6e-09	3.59e-08	-2.29234	3.47061	4.84e-07	5.74e-06
H7A79_RS02935	H7A79_0549	H7A79_RS02935	NA	S	succinate dehydrogenase assembly factor 2	-6.83595	2.15772	6.59e-05	0.000622324	-4.67003	1.92479	6.78e-06	7.95e-05	-4.90561	1.88138	1.48e-05	0.000132161
H7A79_RS02940	H7A79_0550	gltA	ko00020,ko00630,ko01100,ko01110,ko01120,ko01130,ko01200,ko01210,ko01230,map00020,map00630,map01100,map01110,map01120,map01130,map01200,map01210,map01230	C	citrate (Si)-synthase	-3.93783	3.93923	5.34e-09	1.18e-07	-3.74744	3.76956	8.54e-09	1.69e-07	-3.70617	3.77646	1.47e-10	3.02e-09
H7A79_RS02950	H7A79_0552	odhB	ko00020,ko00310,ko01100,ko01110,ko01120,ko01130,ko01200,map00020,map00310,map01100,map01110,map01120,map01130,map01200	C	2-oxoglutarate dehydrogenase complex dihydrolipoyllysine-residue succinyltransferase	-3.91293	6.36113	3.02e-18	1.58e-16	-3.6721	6.24854	2.56e-23	1.85e-21	-3.66535	6.27991	3.3e-35	3.13e-33
H7A79_RS02955	H7A79_0553	H7A79_RS02955	NA	NA	hypothetical protein	-5.0209	4.15159	1.01e-12	3.67e-11	-4.84557	3.9637	6.25e-16	2.76e-14	-6.3961	3.93534	1.29e-23	7.27e-22
H7A79_RS02960	H7A79_0554	lpdA	ko00010,ko00020,ko00260,ko00280,ko00620,ko00630,ko00640,ko01100,ko01110,ko01120,ko01130,ko01200,map00010,map00020,map00260,map00280,map00620,map00630,map00640,map01100,map01110,map01120,map01130,map01200	C	dihydrolipoyl dehydrogenase	-2.07433	6.00988	5.81e-10	1.59e-08	-2.25548	5.87097	8.42e-11	2.13e-09	-2.11674	5.9243	2.68e-12	6.76e-11
H7A79_RS02980	H7A79_0558	H7A79_RS02980	NA	S	YegP family protein	-3.76662	2.66417	0.000270957	0.0021234	-2.48271	2.53049	0.000175203	0.00141831	-2.5702	2.51055	8.42e-05	0.000618706
H7A79_RS03005	H7A79_0562	hpnD	ko00906,ko01062,ko01100,ko01110,map00906,map01062,map01100,map01110	I	presqualene diphosphate synthase HpnD	-1.88025	2.85314	0.00869086	0.0446118	-2.56613	2.55659	0.000155946	0.00129382	-1.6914	2.69294	0.00350278	0.0181091
H7A79_RS03010	H7A79_0563	H7A79_RS03010	NA	G	glucose/galactose MFS transporter	-4.64982	6.80458	2.72e-32	3.05e-30	-4.65334	6.69427	1.35e-29	1.46e-27	-4.66404	6.72403	5.92e-38	6.69e-36
H7A79_RS03105		H7A79_RS03105	NA	NA	hypothetical protein	-5.29043	3.05756	1.62e-08	3.31e-07	-5.74504	2.81965	1.7e-10	4.08e-09	-8.2753	2.78009	1.3e-13	3.8e-12
H7A79_RS03110	H7A79_0582	H7A79_RS03110	NA	K	TetR/AcrR family transcriptional regulator	-3.49105	5.44287	3.04e-23	2.16e-21	-2.99714	5.35632	2.73e-18	1.41e-16	-2.93919	5.38804	6.6e-25	4.23e-23
H7A79_RS03135	H7A79_0585	H7A79_RS03135	NA	P	cation diffusion facilitator family transporter	-4.64471	3.25245	8.19e-08	1.49e-06	-3.90551	3.06332	1.12e-08	2.13e-07	-3.07585	3.1192	1.38e-07	1.84e-06
H7A79_RS03155	H7A79_0588	H7A79_RS03155	ko00360,map00360	C	D-amino acid dehydrogenase	-2.31242	4.57661	1.78e-07	2.96e-06	-2.90147	4.35353	1.96e-11	5.42e-10	-2.67262	4.40822	5.26e-10	9.98e-09
H7A79_RS03235	H7A79_0606	gdhA	ko00220,ko00250,ko00910,ko01100,map00220,map00250,map00910,map01100	C	NADP-specific glutamate dehydrogenase	-1.88418	4.91774	4.08e-07	6.47e-06	-1.77634	4.80401	1.37e-07	2.21e-06	-1.91637	4.80275	1.9e-09	3.45e-08
H7A79_RS03245	H7A79_0608	H7A79_RS03245	ko00680,ko01120,ko01200,map00680,map01120,map01200	S	S-formylglutathione hydrolase	-2.70692	3.4575	4.33e-06	5.53e-05	-2.1017	3.35284	2.39e-05	0.000237692	-2.51192	3.29381	4.68e-08	6.98e-07
H7A79_RS03295	H7A79_0618	H7A79_RS03295	NA	P	sodium-dependent transporter	-2.34227	3.51509	0.000141242	0.00120749	-2.92278	3.25258	9.57e-08	1.6e-06	-2.65373	3.27909	2.95e-07	3.6e-06
H7A79_RS03345	H7A79_0627	mreC	NA	M	rod shape-determining protein MreC	-2.85205	3.60346	4.6e-05	0.000459828	-2.5591	3.42992	5.91e-07	8.53e-06	-2.67086	3.42113	1.86e-08	3.01e-07
H7A79_RS03350	H7A79_0628	H7A79_RS03350	NA	D	rod shape-determining protein	-2.59756	3.1677	0.00010718	0.000961758	-2.41189	3.00307	2.24e-05	0.000226164	-1.63271	3.14871	0.00139384	0.0081068
H7A79_RS03380	H7A79_0634	H7A79_RS03380	NA	L	restriction endonuclease	-2.88514	3.11962	1.52e-05	0.000172981	-2.82309	2.92099	8.39e-07	1.18e-05	-3.18053	2.89055	5.91e-07	6.87e-06
H7A79_RS03645	H7A79_0688	H7A79_RS03645	NA	S	DUF560 domain-containing protein	-1.61709	4.75209	3.23e-06	4.31e-05	-1.64193	4.62306	2.78e-07	4.26e-06	-1.52305	4.67902	2.77e-07	3.4e-06
H7A79_RS03650	H7A79_0689	H7A79_RS03650	ko00550,ko01100,map00550,map01100	M	serine hydrolase	-1.93789	5.43754	7.36e-08	1.35e-06	-2.19665	5.25317	2.42e-12	7.49e-11	-2.1188	5.2913	1.96e-13	5.61e-12
H7A79_RS03660	H7A79_0691	trpB	ko00260,ko00400,ko01100,ko01110,ko01130,ko01230,map00260,map00400,map01100,map01110,map01130,map01230	E	tryptophan synthase subunit beta	-1.76672	3.97314	0.0017833	0.01124	-2.58725	3.67034	9.64e-09	1.85e-07	-3.59461	3.57156	3.15e-14	9.57e-13
H7A79_RS03665	H7A79_0692	H7A79_RS03665	NA	M	outer membrane beta-barrel protein	-5.70103	3.4148	6.85e-11	2.09e-09	-3.28683	3.29189	1.32e-09	2.99e-08	-3.90556	3.25001	3.63e-12	9.07e-11
H7A79_RS03670	H7A79_0693	azu	NA	C	azurin	-2.19922	5.15927	2.19e-08	4.26e-07	-1.73053	5.11863	2.78e-07	4.26e-06	-1.63179	5.1698	8.16e-07	9.27e-06
H7A79_RS03850	H7A79_0729	H7A79_RS03850	NA	S	patatin-like phospholipase family protein	-7.99881	3.12547	5.32e-09	1.18e-07	-4.44798	2.94134	8.57e-09	1.69e-07	-3.4718	2.99756	9.63e-07	1.08e-05
H7A79_RS03865	H7A79_0732	H7A79_RS03865	NA	NA	hypothetical protein	-2.81547	4.1442	1.75e-08	3.52e-07	-3.19751	3.94059	3.9e-11	1.04e-09	-1.88166	4.13893	7.27e-07	8.33e-06
H7A79_RS03875	H7A79_0734	H7A79_RS03875	NA	S	SprT-like domain-containing protein	-3.21079	4.1298	1.16e-08	2.44e-07	-2.80625	3.98477	1.29e-10	3.17e-09	-3.61329	3.91634	6.02e-16	2.16e-14
H7A79_RS03885	H7A79_0736	tcmP	NA	NA	three-Cys-motif partner protein TcmP	-3.52422	3.37592	1.12e-07	2e-06	-2.43972	3.28552	1.86e-06	2.44e-05	-3.31942	3.18234	8.83e-10	1.65e-08
H7A79_RS04280	H7A79_0821	rapZ	NA	S	RNase adapter RapZ	-5.1154	5.47275	6.7e-29	6.85e-27	-5.85678	5.309	2.61e-36	3.88e-34	-4.82603	5.35518	2.58e-38	3.06e-36
H7A79_RS04295	H7A79_0824	H7A79_RS04295	NA	S	hemolysin III family protein	-3.07839	3.57358	1.45e-07	2.51e-06	-2.73334	3.42468	1.91e-08	3.57e-07	-2.52173	3.45316	2.52e-08	3.91e-07
H7A79_RS04300	H7A79_0825	mscL	NA	M	large conductance mechanosensitive channel protein MscL	-6.02953	5.91118	9.09e-36	1.34e-33	-6.78081	5.77254	3.39e-40	1.01e-37	-6.85409	5.79586	1.05e-47	3.11e-45
H7A79_RS04385	H7A79_0837	H7A79_RS04385	NA	T	ACT domain-containing protein	-6.28102	1.74234	0.000906398	0.00617664	-3.31006	1.54705	0.00389873	0.0219381	-2.73429	1.55232	0.00589907	0.0283521
H7A79_RS04440	H7A79_0847	H7A79_RS04440	NA	S	TSUP family transporter	-2.40654	4.51935	7.63e-09	1.67e-07	-2.83483	4.31706	4.16e-12	1.27e-10	-2.51881	4.37838	7.02e-13	1.89e-11
H7A79_RS04580	H7A79_0872	clpB	ko04213,map04213	O	ATP-dependent chaperone ClpB	-1.58934	4.72244	8.35e-06	0.000100156	-1.54067	4.59521	1.3e-06	1.79e-05	-1.76272	4.5692	2.73e-09	4.87e-08
H7A79_RS04585	H7A79_0873	H7A79_RS04585	NA	F	deoxynucleoside kinase	-2.88838	2.9558	9.9e-05	0.000901795	-2.62649	2.76612	7.57e-06	8.79e-05	-2.35622	2.8004	3.27e-05	0.000264645
H7A79_RS04615	H7A79_0879	H7A79_RS04615	NA	NA	hypothetical protein	-3.63065	2.4277	2.69e-05	0.000289273	-3.21222	2.21471	3.24e-05	0.000313871	-2.13273	2.31666	0.000437266	0.00274506
H7A79_RS04730	H7A79_0903	nqrE	NA	C	NADH:ubiquinone reductase (Na(+)-transporting) subunit E	-2.90891	2.92727	5.87e-05	0.000564016	-2.76267	2.7298	1.07e-05	0.000119087	-2.22067	2.78639	3.73e-05	0.00029973
H7A79_RS04850	H7A79_0924	H7A79_RS04850	ko00230,map00230	T	symmetrical bis(5'-nucleosyl)-tetraphosphatase	-2.55781	3.44973	5.79e-05	0.000560213	-1.91092	3.35803	6.39e-05	0.000586941	-1.6072	3.42052	0.000127462	0.000908311
H7A79_RS04855	H7A79_0925	H7A79_RS04855	NA	J	Rid family detoxifying hydrolase	-3.74499	6.13047	2.36e-28	2.22e-26	-3.5408	6.02337	4.23e-24	3.36e-22	-3.8702	6.03503	3.51e-28	2.6e-26
H7A79_RS04920	H7A79_0937	H7A79_RS04920	NA	O	peptidylprolyl isomerase	-2.06183	2.86058	0.00326207	0.0189361	-2.98593	2.54702	4.96e-06	6.06e-05	-3.82257	2.46461	2.21e-07	2.82e-06
H7A79_RS04935	H7A79_0940	H7A79_RS04935	NA	S	DUF493 domain-containing protein	-4.0549	2.05712	0.000280966	0.00219452	-2.72394	1.89262	0.00125957	0.00812404	-3.96217	1.7594	1.86e-05	0.000158135
H7A79_RS05070	H7A79_0964	H7A79_RS05070	NA	M	LysM peptidoglycan-binding domain-containing protein	-6.42388	6.95669	3.11e-44	9.15e-42	-6.06404	6.85456	5.28e-40	1.4e-37	-5.78827	6.88819	1.47e-51	5.81e-49
H7A79_RS05220		H7A79_RS05220	NA	NA	GpE family phage tail protein	-7.40025	2.62717	0.00017243	0.00145399	-5.21796	2.3988	1.76e-05	0.000184868	-4.03475	2.41953	0.000288366	0.00186965
H7A79_RS05395	H7A79_1027	H7A79_RS05395	NA	NA	hypothetical protein	-4.77702	2.62688	3.43e-06	4.53e-05	-3.44027	2.44907	5.8e-06	6.94e-05	-4.59694	2.3719	1.62e-07	2.1e-06
H7A79_RS05485	H7A79_1046	H7A79_RS05485	NA	NA	hypothetical protein	-2.94979	1.91624	0.00234971	0.0142743	-3.4308	1.63556	0.000339657	0.00261613	-2.24617	1.71313	0.00351395	0.0181274
H7A79_RS05490	H7A79_1047	H7A79_RS05490	NA	S	hypothetical protein	-2.0455	3.64612	0.000264297	0.00207814	-2.57275	3.40147	1.11e-06	1.54e-05	-3.16955	3.33528	8.35e-09	1.39e-07
H7A79_RS05500	H7A79_1049	H7A79_RS05500	NA	S	putative selenoprotein	-2.83419	1.83661	0.00427079	0.0243114	-6.52916	1.46896	1.61e-05	0.000172407	-4.42202	1.44804	5.79e-05	0.000441721
H7A79_RS05505	H7A79_1050	H7A79_RS05505	NA	T	carbon starvation protein A	-4.79673	6.22509	2.08e-34	2.58e-32	-4.67105	6.11057	7.03e-37	1.19e-34	-5.07176	6.12236	1.67e-54	1.99e-51
H7A79_RS05510		H7A79_RS05510	NA	NA	hypothetical protein	-2.15846	3.18842	0.000688622	0.00483269	-1.69433	3.08515	0.000794215	0.00544735	-1.39	3.17018	0.00424647	0.0213946
H7A79_RS05630		H7A79_RS05630	NA	NA	hypothetical protein	-7.1668	2.42209	3.72e-06	4.88e-05	-2.45204	2.35165	0.000413175	0.00307299	-2.3925	2.34208	0.0001838	0.00125848
H7A79_RS05640	H7A79_1075	H7A79_RS05640	NA	H	NAD(P)H-hydrate dehydratase	-1.82697	3.58078	0.00300089	0.01755	-2.44715	3.30195	2.16e-06	2.78e-05	-1.74431	3.42339	9.62e-05	0.000700099
H7A79_RS05705	H7A79_1087	waaF	ko00540,ko01100,map00540,map01100	M	lipopolysaccharide heptosyltransferase II	-3.26926	5.84409	1.12e-22	7.74e-21	-2.97461	5.74887	1.49e-14	5.52e-13	-3.57061	5.71509	2.31e-28	1.77e-26
H7A79_RS06040	H7A79_1156	H7A79_RS06040	NA	S	osmoprotectant transport activator ProQ	-8.69683	3.74174	4.64e-12	1.54e-10	-6.55525	3.53826	7.51e-15	3.03e-13	-4.41434	3.59887	1.26e-10	2.63e-09
H7A79_RS06075	H7A79_1160	H7A79_RS06075	NA	S	DUF2062 domain-containing protein	-3.36068	3.24503	3.03e-07	4.91e-06	-5.90567	2.94544	8.76e-13	2.9e-11	-2.75163	3.11318	4.24e-06	4.21e-05
H7A79_RS06210	H7A79_1188	H7A79_RS06210	ko03030,ko03430,ko03440,map03030,map03430,map03440	L	single-stranded DNA-binding protein	-3.24326	2.13058	0.000375316	0.00280117	-2.2019	2.00028	0.00570894	0.0308802	-3.96202	1.80942	1.78e-05	0.000153076
H7A79_RS06275	H7A79_1201	nth	ko03410,map03410	L	endonuclease III	-3.6539	3.02862	0.000123408	0.00109484	-2.74283	2.8767	6.33e-05	0.000584261	-2.38633	2.92133	0.000133236	0.000946613
H7A79_RS06310	H7A79_1207	H7A79_RS06310	NA	S	YkgB family protein	-3.24593	3.86265	4.16e-09	9.69e-08	-2.87552	3.72222	4.39e-10	1.03e-08	-3.51687	3.68113	1.68e-12	4.39e-11
H7A79_RS06315	H7A79_1208	H7A79_RS06315	NA	O	carboxymuconolactone decarboxylase family protein	-7.76418	2.92316	4.77e-08	8.98e-07	-5.6229	2.69673	6.45e-10	1.48e-08	-4.16738	2.7176	7.19e-09	1.21e-07
H7A79_RS06330	H7A79_1211	H7A79_RS06330	NA	J	peptide chain release factor 3	-2.95294	4.58358	2.83e-09	6.71e-08	-2.3235	4.52076	3.73e-11	1.01e-09	-2.89627	4.45429	3.22e-15	1.05e-13
H7A79_RS06335	H7A79_1212	H7A79_RS06335	NA	K	LysR family transcriptional regulator	-3.31982	6.98735	8.7e-21	5.38e-19	-2.88047	6.93349	1.5e-16	6.72e-15	-3.13434	6.93634	8.59e-25	5.36e-23
H7A79_RS06400	H7A79_1225	H7A79_RS06400	NA	NA	entericidin A/B family lipoprotein	-3.40783	3.55036	2.02e-08	4e-07	-3.90233	3.32193	1.34e-11	3.84e-10	-4.7494	3.27998	2.51e-14	7.72e-13
H7A79_RS06405	H7A79_1226	leuD	ko00290,ko00660,ko01100,ko01110,ko01210,ko01230,map00290,map00660,map01100,map01110,map01210,map01230	E	3-isopropylmalate dehydratase small subunit	-1.11744	5.33946	0.000135738	0.00116467	-1.13098	5.22406	5.37e-05	0.000499689	-1.45133	5.15435	6.9e-08	9.8e-07
H7A79_RS06410	H7A79_1227	H7A79_RS06410	NA	NU	prepilin-type N-terminal cleavage/methylation domain-containing protein	-4.42686	3.87457	7.67e-09	1.67e-07	-4.61136	3.67126	1.27e-10	3.14e-09	-4.31092	3.70101	2.43e-10	4.8e-09
H7A79_RS06415	H7A79_1228	H7A79_RS06415	NA	NU	pilus assembly protein	-4.59931	3.22471	1.32e-08	2.74e-07	-5.93627	2.97342	7.2e-13	2.41e-11	-8.45207	2.94469	3.05e-15	1.01e-13
H7A79_RS06420	H7A79_1229	H7A79_RS06420	NA	NU	prepilin-type N-terminal cleavage/methylation domain-containing protein	-4.48913	4.29315	6.15e-15	2.78e-13	-4.57542	4.10044	4.41e-20	2.63e-18	-4.66216	4.11028	2.21e-23	1.22e-21
H7A79_RS06500	H7A79_1245	H7A79_RS06500	NA	K	helix-turn-helix domain-containing protein	-3.52679	2.34606	5.79e-05	0.000560213	-3.10907	2.13361	9.42e-05	0.000830133	-5.12019	2.00335	2.45e-07	3.07e-06
H7A79_RS06630	H7A79_1269	mltB	NA	M	lytic murein transglycosylase B	-2.75904	2.7593	8.18e-05	0.000762906	-2.55891	2.57264	2.75e-05	0.000268171	-2.28444	2.59702	0.000106152	0.000770334
H7A79_RS06730	H7A79_1287	H7A79_RS06730	NA	S	CvpA family protein	-7.19591	2.44683	5.59e-06	6.96e-05	-2.94836	2.32319	9.08e-05	0.000803346	-3.60321	2.23713	2.79e-06	2.83e-05
H7A79_RS06735	H7A79_1288	purF	ko00230,ko00250,ko01100,ko01110,ko01130,map00230,map00250,map01100,map01110,map01130	F	amidophosphoribosyltransferase	-1.71997	4.09467	0.00037915	0.00282082	-3.19199	3.73405	2.06e-09	4.53e-08	-2.36357	3.83701	6.17e-08	8.87e-07
H7A79_RS06870	H7A79_1314	H7A79_RS06870	NA	J	methyltransferase domain-containing protein	-5.19429	2.94996	5.26e-06	6.58e-05	-3.29225	2.80327	0.000111932	0.000965215	-2.94758	2.82302	0.000192291	0.00131123
H7A79_RS06935	H7A79_1327	H7A79_RS06935	NA	P	DASS family sodium-coupled anion symporter	-1.9772	3.86554	0.000437352	0.00321317	-2.16169	3.66436	0.000210515	0.00167009	-1.91972	3.72569	0.000115053	0.00082985
H7A79_RS07070	H7A79_1349	H7A79_RS07070	NA	NA	conjugal transfer protein	-2.37008	7.1719	4.05e-12	1.36e-10	-2.30733	7.08071	8.29e-11	2.12e-09	-2.68373	7.05532	2.73e-16	1.01e-14
H7A79_RS07120	H7A79_1358	H7A79_RS07120	NA	P	DASS family sodium-coupled anion symporter	-1.98597	3.57549	0.000769377	0.00533571	-2.05429	3.39106	2.38e-05	0.000237692	-2.38525	3.3439	1.71e-07	2.2e-06
H7A79_RS07140	H7A79_1361	H7A79_RS07140	NA	D	trigger factor	-6.44581	7.5339	3.51e-46	1.18e-43	-5.93395	7.44049	1.41e-38	3.04e-36	-6.60449	7.46501	2.59e-46	6.82e-44
H7A79_RS07175	H7A79_1366	H7A79_RS07175	NA	NA	pyridoxamine 5'-phosphate oxidase family protein	-5.77526	3.47364	1.4e-07	2.44e-06	-4.46829	3.28715	3.88e-08	6.84e-07	-3.91325	3.30877	1.52e-07	1.98e-06
H7A79_RS07180	H7A79_1367	rnhA	ko03030,map03030	L	ribonuclease HI	-4.11084	2.81276	3.77e-06	4.92e-05	-3.10973	2.64584	1.53e-06	2.06e-05	-3.98601	2.56192	3.38e-08	5.17e-07
H7A79_RS07205		H7A79_RS07205	NA	NA	hypothetical protein	-6.53117	1.91752	0.000295291	0.00228365	-3.54583	1.71678	0.000188329	0.0015194	-3.8227	1.65364	1.65e-05	0.000145209
H7A79_RS07210	H7A79_1372	H7A79_RS07210	NA	S	zf-HC2 domain-containing protein	-3.03384	2.70746	0.000223667	0.00182583	-3.88926	2.42629	4.65e-06	5.77e-05	-3.7614	2.41402	3.57e-06	3.59e-05
H7A79_RS07215	H7A79_1373	H7A79_RS07215	NA	K	sigma-70 family RNA polymerase sigma factor	-2.1521	4.62223	5.53e-08	1.02e-06	-2.23999	4.46853	4.54e-10	1.06e-08	-2.52459	4.4357	5.24e-13	1.43e-11
H7A79_RS07220	H7A79_1374	H7A79_RS07220	NA	S	putative DNA-binding domain-containing protein	-1.37698	4.32073	0.00159824	0.0101279	-1.73827	4.09169	1.16e-05	0.00012746	-1.68446	4.13002	1.73e-05	0.000149948
H7A79_RS07225	H7A79_1375	H7A79_RS07225	NA	S	DUF692 family protein	-3.76161	3.59058	1.25e-09	3.23e-08	-3.56291	3.41235	2.03e-11	5.55e-10	-3.3227	3.42161	5.17e-12	1.25e-10
H7A79_RS07230	H7A79_1376	H7A79_RS07230	NA	NA	hypothetical protein	-4.77413	3.37499	1.82e-09	4.5e-08	-3.77799	3.20222	1.92e-10	4.57e-09	-4.31976	3.16855	2.58e-12	6.59e-11
H7A79_RS07235	H7A79_1377	H7A79_RS07235	NA	NA	hypothetical protein	-4.30699	3.49324	9.33e-08	1.69e-06	-5.35824	3.24816	1.16e-12	3.72e-11	-6.44729	3.23133	3.29e-13	9.3e-12
H7A79_RS07240	H7A79_1378	H7A79_RS07240	NA	S	DoxX family protein	-2.19117	3.0918	0.00087288	0.00600041	-3.51692	2.75878	1.47e-07	2.34e-06	-2.70909	2.82294	3.82e-06	3.82e-05
H7A79_RS07415	H7A79_1414	H7A79_RS07415	NA	NA	transferrin-binding protein-like solute binding protein	-3.68585	5.06332	6.93e-20	3.7e-18	-4.3977	4.87566	9.11e-29	8.68e-27	-4.38174	4.90169	5.63e-34	5.14e-32
H7A79_RS07490	H7A79_1428	H7A79_RS07490	NA	P	formate/nitrite transporter family protein	-1.98128	3.26819	0.000578544	0.00410923	-1.67394	3.15062	0.000503585	0.00368262	-1.36333	3.23049	0.00193416	0.010902
H7A79_RS07550	H7A79_1438	H7A79_RS07550	NA	M	glycosyltransferase	-4.32897	4.84777	1.03e-15	4.85e-14	-2.601	4.83679	2.9e-09	6.27e-08	-2.4485	4.87387	2.55e-10	4.97e-09
H7A79_RS07590	H7A79_1446	argH	ko00220,ko00250,ko01100,ko01110,ko01130,ko01230,map00220,map00250,map01100,map01110,map01130,map01230	E	argininosuccinate lyase	-7.34442	7.16609	1.35e-38	2.89e-36	-7.44741	7.05906	2.9e-38	5.75e-36	-5.8539	7.10699	2.34e-36	2.31e-34
H7A79_RS07595	H7A79_1447	H7A79_RS07595	ko02020,map02020	T	histidine kinase	-7.04228	10.147	3.14e-54	7.38e-51	-6.01638	10.0724	5.83e-39	1.39e-36	-6.85415	10.0961	1.1e-41	1.74e-39
H7A79_RS07605	H7A79_1449	speB	ko00330,ko01100,map00330,map01100	E	agmatinase	-1.56906	4.27506	0.00017695	0.00148575	-1.41176	4.17051	0.00016336	0.00134381	-1.63795	4.13508	2.39e-06	2.47e-05
H7A79_RS07615		H7A79_RS07615	NA	NA	hypothetical protein	-4.91994	2.7455	7.22e-06	8.79e-05	-5.38676	2.49282	5.98e-08	1.05e-06	-3.89214	2.52405	1.28e-06	1.4e-05
H7A79_RS07645	H7A79_1456	H7A79_RS07645	NA	K	TetR family transcriptional regulator	-4.49722	4.47118	3.55e-18	1.82e-16	-3.99228	4.33022	4.49e-19	2.43e-17	-5.83607	4.27761	5.26e-30	4.46e-28
H7A79_RS07650		H7A79_RS07650	NA	NA	hypothetical protein	-6.99188	2.2813	2.01e-05	0.000222834	-7.21979	2.01549	1.5e-07	2.38e-06	-5.11495	1.99946	5.34e-07	6.27e-06
H7A79_RS07655	H7A79_1458	H7A79_RS07655	NA	O	peptidyl-prolyl cis-trans isomerase	-3.29013	3.90663	4.56e-10	1.29e-08	-2.95427	3.75933	1.32e-10	3.21e-09	-3.85557	3.70158	7.93e-16	2.77e-14
H7A79_RS07660	H7A79_1459	H7A79_RS07660	NA	S	DUF389 domain-containing protein	-2.21778	4.29282	1.4e-07	2.44e-06	-2.22678	4.14392	3.4e-09	7.22e-08	-2.36247	4.14256	5.76e-11	1.24e-09
H7A79_RS07665	H7A79_1460	H7A79_RS07665	NA	M	hypothetical protein	-4.58933	4.10859	1.26e-13	4.93e-12	-4.35806	3.92214	1.43e-18	7.59e-17	-5.41231	3.89549	4.95e-24	2.87e-22
H7A79_RS07670	H7A79_1461	H7A79_RS07670	NA	T	BolA family transcriptional regulator	-3.88548	2.68387	3.46e-05	0.000362853	-3.46888	2.47197	4.69e-06	5.78e-05	-4.15143	2.40586	7.66e-08	1.08e-06
H7A79_RS07675	H7A79_1462	H7A79_RS07675	NA	S	YciI family protein	-4.19989	2.94014	1.63e-06	2.25e-05	-4.21298	2.70105	8.59e-09	1.69e-07	-5.01688	2.65404	2.85e-11	6.38e-10
H7A79_RS07685		H7A79_RS07685	NA	NA	hypothetical protein	-6.35149	1.7888	0.000222577	0.00182327	-3.3416	1.59675	0.000710907	0.0050058	-6.7234	1.45185	1.21e-05	0.000110963
H7A79_RS07690	H7A79_1464	H7A79_RS07690	NA	NU	LysM peptidoglycan-binding domain-containing protein	-2.65471	5.91824	3.33e-17	1.66e-15	-2.60544	5.80995	9.36e-13	3.05e-11	-2.90199	5.79512	1.53e-18	6.85e-17
H7A79_RS07770	H7A79_1480	metW	NA	Q	methionine biosynthesis protein MetW	-1.86416	3.18005	0.00146061	0.00935667	-2.75901	2.87032	1.58e-06	2.12e-05	-3.45063	2.78568	1.92e-08	3.08e-07
H7A79_RS07825	H7A79_1490	bfr	ko00860,map00860	P	bacterioferritin	-2.60519	2.83414	0.000523533	0.00377554	-3.59277	2.5397	1.54e-06	2.06e-05	-3.5776	2.52158	5.68e-07	6.64e-06
H7A79_RS07830	H7A79_1491	bfr	ko00860,map00860	P	bacterioferritin	-4.50823	3.19641	3.38e-07	5.45e-06	-2.86772	3.07248	6.4e-07	9.07e-06	-3.56687	3.0173	1.35e-08	2.21e-07
H7A79_RS07855	H7A79_1496	H7A79_RS07855	NA	M	efflux RND transporter periplasmic adaptor subunit	-3.67874	3.73151	2.6e-09	6.23e-08	-2.54754	3.65475	4.02e-07	6.02e-06	-3.43666	3.56708	2.42e-11	5.53e-10
H7A79_RS07990	H7A79_1522	H7A79_RS07990	NA	S	YbhB/YbcL family Raf kinase inhibitor-like protein	-3.29785	3.6119	2.02e-05	0.000222834	-3.08175	3.4242	6.36e-08	1.09e-06	-5.17011	3.31298	1.11e-12	2.96e-11
H7A79_RS08000	H7A79_1524	H7A79_RS08000	NA	NA	DUF4124 domain-containing protein	-5.06248	4.4984	3.23e-16	1.55e-14	-4.03747	4.36353	6.38e-17	2.98e-15	-4.07648	4.37729	6.03e-18	2.55e-16
H7A79_RS08040	H7A79_1530	H7A79_RS08040	NA	M	C40 family peptidase	-8.64161	3.68805	4.78e-14	1.94e-12	-3.33286	3.58869	9.72e-12	2.82e-10	-2.97933	3.63069	2.17e-11	4.99e-10
H7A79_RS08045	H7A79_1531	H7A79_RS08045	NA	NA	hypothetical protein	-6.62678	1.99144	0.000172549	0.00145399	-2.67268	1.8704	0.00191191	0.0117884	-2.41594	1.86747	0.00201093	0.0112812
H7A79_RS08100	H7A79_1544	H7A79_RS08100	NA	P	Dyp-type peroxidase	-2.20961	4.85569	5.26e-09	1.18e-07	-2.31754	4.69323	1.96e-09	4.35e-08	-2.12452	4.75916	4.69e-11	1.03e-09
H7A79_RS08130	H7A79_1550	dapB	ko00261,ko00300,ko01100,ko01110,ko01120,ko01130,ko01230,map00261,map00300,map01100,map01110,map01120,map01130,map01230	E	4-hydroxy-tetrahydrodipicolinate reductase	-2.34416	2.435	0.00248551	0.0149448	-2.73607	2.18074	0.000700463	0.00494689	-2.29672	2.21874	0.00222931	0.0122457
H7A79_RS08165	H7A79_1557	H7A79_RS08165	NA	U	anaerobic C4-dicarboxylate transporter	-1.40247	4.4146	0.000762909	0.0053065	-1.57516	4.24566	0.000195498	0.00157191	-1.3321	4.31948	0.000331754	0.00211627
H7A79_RS08195	H7A79_1563	dapE	ko00300,ko01100,ko01120,ko01230,map00300,map01100,map01120,map01230	E	succinyl-diaminopimelate desuccinylase	-3.70149	5.64521	3.98e-26	3.35e-24	-3.19821	5.5506	7.27e-17	3.33e-15	-1.82579	5.78763	0.000563648	0.00350141
H7A79_RS08210	H7A79_1566	H7A79_RS08210	NA	C	epoxyqueuosine reductase QueH	-3.90444	2.61516	0.000104395	0.0009415	-5.18272	2.33656	1.81e-06	2.39e-05	-4.15101	2.33318	3.9e-06	3.89e-05
H7A79_RS08215	H7A79_1567	H7A79_RS08215	NA	NA	hypothetical protein	-2.9451	3.16662	1.25e-05	0.000146098	-4.91575	2.85199	7.16e-11	1.87e-09	-4.25038	2.86615	3.36e-10	6.49e-09
H7A79_RS08240	H7A79_1572	H7A79_RS08240	ko00400,ko01100,ko01110,ko01130,ko01230,map00400,map01100,map01110,map01130,map01230	E	phosphoribosylanthranilate isomerase	-3.31494	2.59067	0.000249275	0.00199335	-4.31182	2.3049	7.32e-06	8.54e-05	-3.18906	2.34116	4.57e-05	0.0003639
H7A79_RS08350	H7A79_1594	H7A79_RS08350	NA	M	glycosyltransferase	-2.16172	4.6844	6.21e-05	0.000593417	-1.9998	4.56375	1.81e-05	0.000188205	-2.36559	4.51906	2.46e-07	3.07e-06
H7A79_RS08395	H7A79_1602	H7A79_RS08395	NA	NA	pseudogene	-2.71206	1.75068	0.00757031	0.0396387	-3.19002	1.46565	0.00156124	0.00977831	-2.90772	1.44545	0.00216312	0.0119374
H7A79_RS08405		H7A79_RS08405	NA	NA	pseudogene	-7.16238	2.41987	6.48e-06	7.98e-05	-7.39046	2.15829	3.5e-08	6.22e-07	-4.45963	2.16682	1.64e-07	2.12e-06
H7A79_RS08435	H7A79_1609	H7A79_RS08435	NA	NA	hypothetical protein	1.63985	9.08554	9.23e-07	1.35e-05	1.30744	8.76221	0.00042232	0.00312149	1.87252	9.21903	4.71e-07	5.65e-06
H7A79_RS08445	H7A79_1611	H7A79_RS08445	NA	NA	hypothetical protein	1.63876	7.20295	1.55e-07	2.62e-06	1.27378	6.86465	0.000395896	0.00296508	1.70184	7.21292	8e-08	1.12e-06
H7A79_RS08460	H7A79_1614	H7A79_RS08460	NA	O	DUF1983 domain-containing protein	1.88372	8.8082	1.54e-08	3.18e-07	1.23426	8.2466	0.00151006	0.00960948	1.56088	8.516	1.22e-05	0.000110963
H7A79_RS08475	H7A79_1617	H7A79_RS08475	NA	S	phage minor tail protein L	1.95316	5.13265	9.54e-10	2.52e-08	1.21559	4.54837	0.00564891	0.0306251	1.95667	5.12461	1.95e-10	3.99e-09
H7A79_RS08485	H7A79_1619	H7A79_RS08485	NA	D	phage tail length tape measure family protein	1.55323	7.26308	2.15e-07	3.53e-06	1.23864	6.9639	0.000658946	0.0046872	1.68922	7.32559	1.03e-07	1.4e-06
H7A79_RS08520	H7A79_1626	H7A79_RS08520	NA	N	type II toxin-antitoxin system HicA family toxin	1.41938	10.1242	2.59e-05	0.000281366	1.02197	9.76542	0.00719982	0.0379946	1.63212	10.2347	3.27e-05	0.000264645
H7A79_RS08525	H7A79_1627	H7A79_RS08525	NA	S	type II toxin-antitoxin system HicB family antitoxin	1.53278	11.9392	2.83e-05	0.000301152	1.10732	11.5536	0.00756724	0.0396697	1.74829	12.0544	2.05e-05	0.000171556
H7A79_RS08530	H7A79_1628	H7A79_RS08530	NA	L	site-specific DNA-methyltransferase	-1.95004	4.50576	4.1e-07	6.47e-06	-3.03057	4.21456	3.3e-14	1.21e-12	-2.85288	4.24833	7.77e-16	2.75e-14
H7A79_RS08555	H7A79_1633	H7A79_RS08555	NA	S	HK97 family phage prohead protease	1.84405	4.95122	3.24e-08	6.2e-07	1.18723	4.43975	0.000417817	0.00309783	1.47504	4.67256	1.44e-07	1.89e-06
H7A79_RS08565	H7A79_1635	H7A79_RS08565	NA	S	terminase large subunit	1.405	14.1971	0.00016789	0.00142494	1.075	13.8834	0.00440282	0.0246239	1.66493	14.341	8.25e-05	0.000607862
H7A79_RS08595	H7A79_1640	H7A79_RS08595	NA	K	helix-turn-helix transcriptional regulator	1.38643	11.2228	4.55e-05	0.000456923	1.06993	10.9197	0.00563667	0.0306251	1.51439	11.2674	7.03e-05	0.000526601
H7A79_RS08615	H7A79_1644	H7A79_RS08615	NA	NA	hypothetical protein	1.5846	9.84669	2.78e-06	3.73e-05	1.22276	9.50405	0.00110556	0.00724854	1.67806	9.86974	9.52e-06	8.86e-05
H7A79_RS08620	H7A79_1645	H7A79_RS08620	NA	NA	hypothetical protein	1.58859	9.31754	1.39e-06	1.97e-05	1.22079	8.97145	0.000940542	0.0063056	1.75392	9.39643	2.06e-06	2.17e-05
H7A79_RS08625	H7A79_1646	H7A79_RS08625	NA	NA	hypothetical protein	1.45739	7.01081	1.13e-06	1.63e-05	1.018	6.63297	0.00262341	0.0153408	1.36129	6.90367	1.21e-06	1.34e-05
H7A79_RS08665	H7A79_1654	H7A79_RS08665	NA	N	type II toxin-antitoxin system HicA family toxin	1.99528	3.90518	3.89e-06	5.05e-05	1.46355	3.49266	0.00210941	0.0127099	1.95333	3.89036	5.03e-08	7.42e-07
H7A79_RS08695	H7A79_1660	H7A79_RS08695	ko00240,ko01100,map00240,map01100	F	dCTP deaminase	-4.92473	2.75137	7.98e-07	1.17e-05	-2.34153	2.68984	0.000136343	0.00115069	-2.69609	2.6437	5.37e-05	0.00041241
H7A79_RS08700	H7A79_1661	H7A79_RS08700	NA	S	DUF1440 domain-containing protein	-3.41496	2.25916	0.000126526	0.00111409	-3.35432	2.02269	4.02e-05	0.000383896	-3.57741	1.98207	6.97e-05	0.000523195
H7A79_RS08755	H7A79_1670	ttcA	NA	H	tRNA 2-thiocytidine(32) synthetase TtcA	-2.30594	3.58632	9.14e-05	0.000839384	-1.46184	3.56656	0.000968536	0.0064569	-1.61434	3.54493	0.000181561	0.00124883
H7A79_RS08780	H7A79_1675	H7A79_RS08780	NA	H	pyruvate, phosphate dikinase/phosphoenolpyruvate synthase regulator	-3.39996	3.72386	4.07e-05	0.000418107	-2.41104	3.62412	2.02e-05	0.000206889	-2.70406	3.59551	2.53e-06	2.58e-05
H7A79_RS08815	H7A79_1681	H7A79_RS08815	NA	S	bile acid:sodium symporter	-1.55284	3.64365	0.0015648	0.00996977	-1.62946	3.47197	0.000163742	0.00134381	-1.2697	3.56409	0.00107448	0.00648787
H7A79_RS08835	H7A79_1685	H7A79_RS08835	ko00340,ko00350,ko00360,ko00400,ko00401,ko00960,ko01100,ko01110,ko01130,ko01230,map00340,map00350,map00360,map00400,map00401,map00960,map01100,map01110,map01130,map01230	E	histidinol-phosphate transaminase	-1.53873	4.05389	0.000528316	0.0037868	-1.53482	3.90145	0.000270063	0.00210737	-1.90713	3.8317	2.87e-07	3.51e-06
H7A79_RS08860	H7A79_1690	H7A79_RS08860	NA	NA	hypothetical protein	-2.22573	2.88233	0.00096576	0.00648715	-2.49169	2.6491	3.51e-05	0.000336689	-3.8783	2.51119	5.56e-08	8.1e-07
H7A79_RS08955	H7A79_1710	H7A79_RS08955	NA	NU	PilN domain-containing protein	-4.26774	4.00447	1.41e-09	3.61e-08	-5.40598	3.7822	1.42e-13	4.89e-12	-4.69327	3.81564	5.91e-12	1.42e-10
H7A79_RS08960	H7A79_1711	pilM	NA	NU	type IV pilus assembly protein PilM	-2.06672	3.23709	0.00270844	0.0160796	-2.02595	3.04975	9.79e-05	0.000856702	-2.49861	2.97374	2.19e-06	2.27e-05
H7A79_RS09070	H7A79_1728	H7A79_RS09070	ko00520,map00520	S	acetyltransferase	-3.02676	2.96635	1.96e-05	0.000218029	-2.16424	2.86168	0.00020809	0.00165636	-1.85648	2.91344	0.000406961	0.00257525
H7A79_RS09075	H7A79_1729	H7A79_RS09075	ko00520,map00520	E	aminotransferase class I/II-fold pyridoxal phosphate-dependent enzyme	-2.1784	5.47764	2.47e-12	8.54e-11	-1.73454	5.44766	2.61e-08	4.74e-07	-1.81517	5.45559	4.77e-12	1.17e-10
H7A79_RS09090	H7A79_1732	H7A79_RS09090	NA	M	pseudogene	-1.23032	4.36685	0.00183948	0.0114711	-1.26692	4.22294	0.000331632	0.00256261	-1.48524	4.18503	9.44e-06	8.82e-05
H7A79_RS09100	H7A79_1734	H7A79_RS09100	NA	M	glycosyltransferase	-1.49365	6.92347	1.15e-06	1.64e-05	-1.59289	6.80126	1.82e-06	2.39e-05	-1.63074	6.82282	7.71e-09	1.29e-07
H7A79_RS09105	H7A79_1735	H7A79_RS09105	NA	M	glycosyltransferase	-4.36714	6.10791	2.88e-35	3.98e-33	-4.32054	5.97839	3.77e-29	3.74e-27	-4.62289	6.00179	1.59e-39	2.1e-37
H7A79_RS09110	H7A79_1736	H7A79_RS09110	NA	M	sugar transferase	-5.95873	4.95935	5.28e-25	4.14e-23	-6.09255	4.79394	5.88e-33	7.37e-31	-4.9918	4.82888	1.84e-36	1.9e-34
H7A79_RS09115	H7A79_1737	H7A79_RS09115	NA	HJ	ATP-grasp domain-containing protein	-3.70854	4.45344	3.45e-10	9.9e-09	-3.62299	4.29231	1.73e-11	4.86e-10	-4.07433	4.26835	4.03e-14	1.21e-12
H7A79_RS09120	H7A79_1738	H7A79_RS09120	NA	S	HAD family hydrolase	-3.96875	3.54073	5.41e-08	1.01e-06	-3.035	3.39687	3.05e-06	3.89e-05	-3.28449	3.37687	4.11e-09	7.29e-08
H7A79_RS09125	H7A79_1739	H7A79_RS09125	ko00670,ko00970,map00670,map00970	J	formyl transferase	-2.96124	3.45085	1.73e-05	0.000194766	-3.24016	3.23088	4.32e-07	6.35e-06	-2.83863	3.26941	6.53e-07	7.52e-06
H7A79_RS09140	H7A79_1742	H7A79_RS09140	ko02026,map02026	M	polysaccharide biosynthesis/export family protein	-1.16788	7.29085	0.000129866	0.00113079	-1.4236	7.12378	1.75e-05	0.000183997	-1.15531	7.2332	0.000282702	0.001843
H7A79_RS09150	H7A79_1744	H7A79_RS09150	NA	D	polysaccharide biosynthesis tyrosine autokinase	-4.02413	9.42406	7.76e-25	5.88e-23	-4.13459	9.33068	6.08e-22	3.91e-20	-4.23455	9.35911	5.48e-22	2.83e-20
H7A79_RS09155	H7A79_1745	H7A79_RS09155	NA	S	zinc-finger domain-containing protein	-5.82927	1.41058	0.00216493	0.0132201	-6.05486	1.12232	0.000505345	0.00368262	-6.19351	1.05018	0.000257949	0.00171139
H7A79_RS09180	H7A79_1750	H7A79_RS09180	NA	NA	cell division protein	-2.00211	2.85611	0.00541542	0.0297469	-2.71386	2.563	5.27e-05	0.000493502	-1.688	2.70627	0.00117087	0.00700815
H7A79_RS09245	H7A79_1762	H7A79_RS09245	NA	L	integrase arm-type DNA-binding domain-containing protein	-4.03613	5.13134	2.99e-22	1.95e-20	-3.94514	4.98704	4.78e-28	4.37e-26	-3.36758	5.04663	6.41e-26	4.22e-24
H7A79_RS09440	H7A79_1796	H7A79_RS09440	NA	NA	hypothetical protein	-4.35893	3.075	5.74e-07	8.65e-06	-3.64487	2.88197	1.05e-07	1.74e-06	-3.65016	2.87591	8.87e-08	1.22e-06
H7A79_RS09555		H7A79_RS09555	NA	S	DNA gyrase inhibitor YacG	-5.47826	3.22031	5.17e-09	1.18e-07	-4.5425	3.02068	6.46e-10	1.48e-08	-3.18005	3.09436	1.95e-08	3.11e-07
H7A79_RS09560	H7A79_1818	zapD	NA	D	cell division protein ZapD	-2.1442	5.6697	5.43e-11	1.68e-09	-1.92449	5.58659	5.13e-09	1.08e-07	-1.92765	5.61715	3.99e-11	8.84e-10
H7A79_RS09575	H7A79_1821	H7A79_RS09575	NA	NU	type II secretion system F family protein	-2.098	5.45045	2.68e-10	7.79e-09	-2.01553	5.32829	4.83e-11	1.28e-09	-1.98387	5.35485	4.04e-13	1.13e-11
H7A79_RS09580	H7A79_1822	pilB	NA	NU	type IV-A pilus assembly ATPase PilB	-8.17655	8.49096	3.92e-49	1.53e-46	-7.20735	8.4018	4.73e-47	2.81e-44	-7.01146	8.43577	2.5e-44	4.95e-42
H7A79_RS09610	H7A79_1828	H7A79_RS09610	ko02010,map02010	GM	ABC transporter permease	-2.49214	2.9867	0.000284845	0.00221746	-2.35906	2.80316	5.3e-05	0.000494651	-1.84947	2.88021	0.000397437	0.0025217
H7A79_RS09655	H7A79_1837	H7A79_RS09655	NA	Q	glycosyltransferase	-5.04503	4.96813	2.57e-24	1.89e-22	-3.64683	4.87806	1.35e-22	9.21e-21	-4.6881	4.85224	2.32e-31	2.04e-29
H7A79_RS09725		H7A79_RS09725	NA	NA	pseudogene	-4.15823	3.73769	4.71e-10	1.32e-08	-5.63573	3.48318	1.83e-17	9.27e-16	-4.01704	3.54137	9.35e-15	2.96e-13
H7A79_RS09735	H7A79_1852	H7A79_RS09735	NA	S	MliC family protein	-3.4241	3.99537	1.9e-08	3.79e-07	-2.783	3.87694	5.96e-07	8.55e-06	-3.53377	3.81859	7.9e-12	1.86e-10
H7A79_RS09740	H7A79_1853	H7A79_RS09740	ko00010,ko00260,ko00680,ko01100,ko01110,ko01120,ko01130,ko01200,ko01230,ko04922,ko05230,map00010,map00260,map00680,map01100,map01110,map01120,map01130,map01200,map01230,map04922,map05230	G	2,3-diphosphoglycerate-dependent phosphoglycerate mutase	-1.86824	2.71977	0.00565188	0.0309013	-3.05443	2.36894	1.25e-05	0.00013594	-2.75741	2.37076	1.52e-05	0.000135208
H7A79_RS09775	H7A79_1859	H7A79_RS09775	NA	NA	murein L,D-transpeptidase	-5.92332	4.4046	7.84e-22	4.98e-20	-4.95638	4.24138	7.34e-23	5.14e-21	-4.28525	4.27505	1.34e-24	8.17e-23
H7A79_RS09780	H7A79_1860	H7A79_RS09780	NA	J	outer membrane protein assembly factor BamE	-9.75193	4.69973	1.64e-27	1.43e-25	-6.21041	4.5432	3.47e-32	4.13e-30	-5.82275	4.55919	7.67e-37	8.27e-35
H7A79_RS09785	H7A79_1861	H7A79_RS09785	NA	UW	YadA-like family protein	-1.12572	8.2356	0.000506625	0.00368754	-1.05732	8.17072	0.00162918	0.0101504	-1.14656	8.17465	0.000997597	0.00603902
H7A79_RS09965	H7A79_1897	H7A79_RS09965	NA	I	outer membrane protein transport protein	-1.97977	4.20219	6.88e-06	8.42e-05	-2.14536	4.0259	1.05e-07	1.74e-06	-1.89677	4.09907	1.22e-06	1.34e-05
H7A79_RS10090	H7A79_1922	H7A79_RS10090	ko02010,map02010	D	permease-like cell division protein FtsX	-3.40947	6.12988	1.51e-20	9.12e-19	-3.70249	5.98375	8.76e-22	5.49e-20	-3.04248	6.07061	1.07e-20	5.19e-19
H7A79_RS10105		H7A79_RS10105	NA	NA	hypothetical protein	-2.11552	2.79058	0.0049304	0.0275329	-2.69709	2.50524	2.58e-05	0.000254387	-2.67002	2.48705	1.53e-05	0.000135972
H7A79_RS10195	H7A79_1940	putA	ko00250,ko00330,ko01100,ko01110,ko01130,map00250,map00330,map01100,map01110,map01130	C	bifunctional proline dehydrogenase/L-glutamate gamma-semialdehyde dehydrogenase PutA	-1.77972	5.73742	2.65e-10	7.79e-09	-1.62654	5.66953	6.15e-08	1.07e-06	-1.95833	5.61686	9.5e-15	2.97e-13
H7A79_RS10200	H7A79_1942	H7A79_RS10200	ko00250,ko01054,map00250,map01054	M	aspartate/glutamate racemase family protein	-1.54031	3.96697	0.00106935	0.00714218	-2.07485	3.70714	3.28e-06	4.15e-05	-1.68067	3.79634	1.21e-05	0.000110963
H7A79_RS10220	H7A79_1946	H7A79_RS10220	NA	K	Lrp/AsnC ligand binding domain-containing protein	-2.91822	4.38976	5.73e-10	1.58e-08	-2.80351	4.23139	1.47e-12	4.68e-11	-3.08171	4.21882	1.07e-15	3.68e-14
H7A79_RS10260	H7A79_1954	metE	ko00270,ko00450,ko01100,ko01110,ko01230,map00270,map00450,map01100,map01110,map01230	H	5-methyltetrahydropteroyltriglutamate-- homocysteine S-methyltransferase	-1.45011	5.3617	2.48e-06	3.37e-05	-1.20206	5.30927	4.47e-05	0.00042542	-1.10459	5.36674	1.27e-05	0.000115322
H7A79_RS10270	H7A79_1956	luxS	ko00270,ko01100,ko01230,ko02024,ko02026,ko05111,map00270,map01100,map01230,map02024,map02026,map05111	H	S-ribosylhomocysteine lyase	-3.49126	3.57353	8.51e-09	1.84e-07	-3.94101	3.35471	1.42e-11	4.01e-10	-2.95241	3.44449	3.96e-08	5.94e-07
H7A79_RS10275		H7A79_RS10275	NA	NA	hypothetical protein	-4.62127	2.50196	1.27e-05	0.000147765	-7.46102	2.21561	5.51e-09	1.15e-07	-7.60428	2.18002	2.18e-09	3.93e-08
H7A79_RS10285	H7A79_1958	hchA	NA	S	protein deglycase HchA	-3.5845	4.55601	9.13e-14	3.64e-12	-3.65873	4.39156	3.85e-17	1.83e-15	-3.2839	4.434	7.22e-17	2.72e-15
H7A79_RS10335	H7A79_1967	hslO	NA	O	Hsp33 family molecular chaperone HslO	-2.13743	3.76196	0.000201876	0.00167116	-1.99683	3.62297	1.8e-06	2.39e-05	-2.13516	3.62069	4.98e-06	4.89e-05
H7A79_RS10350	H7A79_1970	H7A79_RS10350	NA	NA	lipoprotein	-4.23863	3.37662	2.87e-08	5.54e-07	-4.32914	3.16125	7.62e-11	1.97e-09	-4.34175	3.14643	4.44e-12	1.1e-10
H7A79_RS10370	H7A79_1974	minD	NA	D	septum site-determining protein MinD	-3.69046	4.7272	1.83e-15	8.45e-14	-2.66557	4.66028	7.62e-14	2.71e-12	-3.89251	4.57643	2.32e-21	1.17e-19
H7A79_RS10380	H7A79_1976	H7A79_RS10380	ko02026,map02026	K	hydrogen peroxide-inducible genes activator	-5.55324	4.10212	1.05e-14	4.56e-13	-3.73884	3.97321	3.5e-15	1.44e-13	-4.12567	3.96805	2.43e-17	9.77e-16
H7A79_RS10400	H7A79_1980	H7A79_RS10400	ko00540,ko01100,map00540,map01100	M	lipid A biosynthesis lauroyl acyltransferase	-4.82751	6.08615	1.09e-36	1.96e-34	-4.98163	5.96268	1.88e-33	2.49e-31	-6.03128	5.96126	6.58e-53	3.91e-50
H7A79_RS10470	H7A79_1994	H7A79_RS10470	NA	NA	hypothetical protein	-8.37036	3.44922	1.02e-11	3.3e-10	-8.59939	3.22428	6.93e-16	3e-14	-2.85158	3.40553	1.08e-06	1.2e-05
H7A79_RS10620	H7A79_2019	H7A79_RS10620	NA	J	outer membrane protein assembly factor BamE	-1.83874	4.91809	1.53e-07	2.61e-06	-2.11689	4.73967	9.43e-11	2.36e-09	-2.56332	4.67961	6.52e-17	2.5e-15
H7A79_RS10685	H7A79_2032	H7A79_RS10685	NA	T	cyclic nucleotide-binding domain-containing protein	-2.83442	3.63322	1.67e-06	2.3e-05	-1.5158	3.65849	0.000393959	0.00296508	-2.11444	3.54165	1.58e-06	1.7e-05
H7A79_RS10730	H7A79_2041	nfsA	NA	C	oxygen-insensitive NADPH nitroreductase	-2.15408	3.55898	8.29e-05	0.000766949	-1.40533	3.53397	0.000652104	0.00466068	-2.1757	3.39604	2.36e-05	0.000196521
H7A79_RS10735	H7A79_2042	H7A79_RS10735	NA	S	SEL1-like repeat protein	-1.06706	7.28849	0.00182743	0.0114263	-1.19767	7.15497	0.000752803	0.00525417	-1.08646	7.22329	0.00168214	0.00966519
H7A79_RS10835	H7A79_2062	H7A79_RS10835	NA	K	MarR family transcriptional regulator	-6.70833	2.05772	0.000132244	0.00113885	-3.72401	1.85353	8.71e-05	0.000773599	-2.78002	1.89208	0.000294773	0.00190599
H7A79_RS10870		H7A79_RS10870	NA	NA	pseudogene	-4.64709	2.52207	2.65e-05	0.000286309	-2.57298	2.41083	0.00023118	0.00182188	-4.55302	2.24545	8.99e-08	1.23e-06
H7A79_RS10890	H7A79_2071	H7A79_RS10890	NA	NA	hypothetical protein	-3.15367	2.05777	0.00182475	0.0114263	-4.43812	1.75048	7.86e-05	0.000702945	-3.85106	1.7332	0.000136384	0.000966091
H7A79_RS10905	H7A79_2074	nuoI	ko00190,ko01100,map00190,map01100	C	NADH-quinone oxidoreductase subunit NuoI	-1.40379	3.56464	0.00832801	0.0430311	-1.47801	3.38809	0.00112072	0.00732782	-1.93878	3.31005	0.000696738	0.00428331
H7A79_RS10910	H7A79_2075	H7A79_RS10910	NA	NA	hypothetical protein	-2.30617	3.04319	0.000511227	0.00370955	-1.69488	2.9569	0.00378932	0.0214728	-3.23292	2.74134	1.12e-06	1.24e-05
H7A79_RS10930	H7A79_2079	H7A79_RS10930	NA	NA	hypothetical protein	-8.32977	3.41296	9.81e-12	3.2e-10	-4.41352	3.2399	2.22e-12	6.94e-11	-4.18103	3.23935	1.23e-12	3.24e-11
H7A79_RS10945	H7A79_2082	H7A79_RS10945	NA	NA	hypothetical protein	-4.37727	3.02251	4.71e-06	5.96e-05	-3.92387	2.81533	2.14e-06	2.77e-05	-3.85705	2.81239	2.11e-06	2.2e-05
H7A79_RS10985	H7A79_2090	H7A79_RS10985	NA	M	septal ring lytic transglycosylase RlpA family protein	-4.13595	3.29132	1.63e-07	2.74e-06	-2.23775	3.2487	6.81e-05	0.000618503	-3.29015	3.12124	2.88e-08	4.44e-07
H7A79_RS11005	H7A79_2094	H7A79_RS11005	NA	O	META domain-containing protein	-4.38846	3.04247	1.65e-07	2.74e-06	-3.01689	2.90048	1.42e-06	1.94e-05	-2.95144	2.90255	2.53e-07	3.12e-06
H7A79_RS11035	H7A79_2099	H7A79_RS11035	NA	S	gamma carbonic anhydrase family protein	-3.1411	2.48153	0.000104522	0.0009415	-3.22617	2.24557	1.25e-05	0.00013594	-2.33429	2.32987	0.000430961	0.00271265
H7A79_RS11060	H7A79_2104	H7A79_RS11060	NA	M	BCCT family transporter	-2.39184	3.8225	1.44e-06	2.03e-05	-1.96622	3.73496	5.26e-06	6.39e-05	-2.21429	3.68952	2.37e-08	3.7e-07
H7A79_RS11135	H7A79_2120	sstT	NA	E	serine/threonine transporter SstT	-1.06044	4.56995	0.00584965	0.0317611	-1.69288	4.28529	1.74e-05	0.000183997	-1.57681	4.33525	1.15e-05	0.000105875
H7A79_RS11185	H7A79_2128	H7A79_RS11185	ko00260,ko00630,ko00680,ko01100,ko01110,ko01120,ko01130,ko01200,map00260,map00630,map00680,map01100,map01110,map01120,map01130,map01200	C	D-2-hydroxyacid dehydrogenase	-1.80066	3.77348	0.000127882	0.00112008	-1.15812	3.77434	0.00241839	0.0142823	-2.14316	3.56145	1.44e-07	1.89e-06
H7A79_RS11230	H7A79_2138	cas9	NA	L	type II CRISPR RNA-guided endonuclease Cas9	-3.01978	4.92409	3.43e-13	1.28e-11	-3.05364	4.76033	2.59e-17	1.26e-15	-3.86907	4.71922	9.64e-27	6.93e-25
H7A79_RS11240	H7A79_2140	H7A79_RS11240	NA	S	YigZ family protein	-1.08956	4.69003	0.00153924	0.00983356	-1.02817	4.60009	0.000902628	0.006103	-1.68441	4.43315	8.78e-08	1.22e-06
H7A79_RS11245	H7A79_2141	purD	ko00230,ko01100,ko01110,ko01130,map00230,map01100,map01110,map01130	F	phosphoribosylamine--glycine ligase	-1.38392	4.24186	0.00209462	0.0128576	-1.20726	4.14234	0.000605716	0.00434218	-1.22187	4.14844	0.000200404	0.00135874
H7A79_RS11325	H7A79_2153	H7A79_RS11325	NA	NA	hypothetical protein	-2.24737	4.21976	4.76e-06	5.98e-05	-2.60399	4.00497	6.95e-09	1.41e-07	-2.67102	4.01278	1.22e-09	2.25e-08
H7A79_RS11345		H7A79_RS11345	NA	L	hypothetical protein	-2.8215	3.55146	1e-06	1.46e-05	-2.39777	3.42061	2.71e-07	4.24e-06	-2.60078	3.4105	5.16e-07	6.09e-06
H7A79_RS11665	H7A79_2221	waaC	ko00540,ko01100,map00540,map01100	M	lipopolysaccharide heptosyltransferase I	-2.18684	4.32419	4.49e-05	0.000456923	-2.71562	4.0816	3.07e-09	6.58e-08	-2.06343	4.19669	3.29e-07	3.98e-06
H7A79_RS11830	H7A79_2256	H7A79_RS11830	ko00061,ko00780,ko01100,ko01212,map00061,map00780,map01100,map01212	IQ	beta-ketoacyl-ACP synthase	-3.72066	3.77349	8.84e-10	2.39e-08	-2.59206	3.68708	7.9e-08	1.33e-06	-2.89668	3.65533	2.15e-10	4.34e-09
H7A79_RS11845	H7A79_2259	H7A79_RS11845	ko00061,ko00780,ko01100,ko01212,map00061,map00780,map01100,map01212	IQ	beta-ketoacyl-ACP synthase	-1.49695	4.49317	6.5e-05	0.000616002	-1.03183	4.4933	0.00220776	0.0131691	-1.6733	4.33026	2.31e-07	2.93e-06
H7A79_RS11945		H7A79_RS11945	NA	NA	pseudogene	-2.22405	3.51795	0.00128572	0.0084434	-1.84892	3.39771	0.000741541	0.00520153	-2.44036	3.29647	2.09e-06	2.19e-05
H7A79_RS11950	H7A79_2283	H7A79_RS11950	NA	M	peptidoglycan DD-metalloendopeptidase family protein	-4.00733	3.23568	3.68e-07	5.88e-06	-2.7042	3.12369	1.88e-06	2.44e-05	-3.59842	3.04225	4.2e-09	7.38e-08
H7A79_RS11955	H7A79_2284	H7A79_RS11955	ko00300,ko00550,map00300,map00550	M	Abi family protein	-2.44232	2.71348	0.000927548	0.00628434	-2.68234	2.47608	0.00010806	0.00093521	-2.40326	2.50555	0.000226724	0.00151982
H7A79_RS12155	H7A79_2323	H7A79_RS12155	ko01501,ko02010,ko02024,map01501,map02010,map02024	E	oligopeptide ABC transporter substrate-binding protein OppA	-2.48163	4.5989	1.55e-09	3.92e-08	-2.76408	4.40735	4.55e-12	1.37e-10	-3.31847	4.37425	6.54e-17	2.5e-15
H7A79_RS12170	H7A79_2326	pgaA	NA	S	poly-beta-1,6 N-acetyl-D-glucosamine export porin PgaA	-1.4879	4.9916	1.17e-05	0.000137278	-1.53429	4.86316	3.01e-07	4.53e-06	-1.51677	4.89227	6.88e-09	1.18e-07
H7A79_RS12245	H7A79_2341	H7A79_RS12245	NA	NA	hypothetical protein	-3.7879	2.60891	6.41e-05	0.000610149	-3.10794	2.41154	1.28e-05	0.000138437	-3.11358	2.39488	8.76e-06	8.22e-05
H7A79_RS12265	H7A79_2345	H7A79_RS12265	ko00900,ko01110,map00900,map01110	H	isoprenyl transferase	-4.84271	3.91928	8.06e-15	3.58e-13	-3.41215	3.79919	1.13e-13	3.96e-12	-3.48183	3.80042	1.64e-15	5.55e-14
H7A79_RS12305	H7A79_2353	H7A79_RS12305	NA	P	CBS domain-containing protein	-4.03882	5.58109	1.98e-28	1.94e-26	-2.99965	5.52159	2.85e-19	1.58e-17	-2.87197	5.56768	1.67e-24	9.93e-23
H7A79_RS12350	H7A79_2362	H7A79_RS12350	NA	K	helix-turn-helix transcriptional regulator	-2.20185	3.22198	0.000342348	0.00260473	-1.31722	3.21932	0.00615807	0.0330095	-1.50481	3.18627	0.00204275	0.0114327
H7A79_RS12395	H7A79_2371	H7A79_RS12395	NA	O	protein-L-isoaspartate(D-aspartate) O-methyltransferase	-2.39799	3.77809	8.1e-06	9.77e-05	-2.31354	3.60336	2.95e-07	4.47e-06	-2.3288	3.60222	4.87e-08	7.22e-07
H7A79_RS12415	H7A79_2373	H7A79_RS12415	NA	P	Na/Pi symporter	-1.96216	6.01893	1.21e-10	3.61e-09	-2.6887	5.77976	2.26e-17	1.12e-15	-2.46416	5.83757	9.66e-19	4.41e-17
H7A79_RS12500	H7A79_2391	fnr	NA	K	fumarate/nitrate reduction transcriptional regulator Fnr	-2.88688	3.55869	5.42e-07	8.33e-06	-2.69107	3.40027	1.73e-08	3.27e-07	-4.20886	3.26959	7.71e-14	2.29e-12
H7A79_RS12510	H7A79_2393	H7A79_RS12510	NA	M	OmpA family protein	-6.69647	6.51621	1.65e-39	3.89e-37	-5.70038	6.41479	1.08e-36	1.71e-34	-5.72527	6.43924	8.45e-42	1.43e-39
H7A79_RS12525	H7A79_2396	apaG	NA	P	Co2+/Mg2+ efflux protein ApaG	-4.39352	2.38144	0.00012578	0.00111169	-4.90542	2.1097	4.56e-07	6.66e-06	-3.8031	2.11876	3.13e-06	3.16e-05
H7A79_RS12535	H7A79_2398	bioD	ko00780,ko01100,map00780,map01100	H	dethiobiotin synthase	-1.71456	3.36223	0.00201812	0.0124204	-2.53414	3.06011	4.06e-06	5.05e-05	-1.88326	3.16824	5.27e-05	0.000405853
H7A79_RS12745	H7A79_2442	H7A79_RS12745	NA	S	GlsB/YeaQ/YmgE family stress response membrane protein	-3.87826	2.61402	5.88e-05	0.000564016	-3.07928	2.43435	0.000224702	0.00177672	-2.75618	2.448	0.000184026	0.00125848
H7A79_RS12785	H7A79_2448	H7A79_RS12785	NA	K	helix-turn-helix transcriptional regulator	-3.66189	2.45128	2.76e-05	0.000295043	-2.08143	2.37463	0.00158043	0.00987247	-3.45693	2.2051	7.85e-06	7.52e-05
H7A79_RS12865		H7A79_RS12865	NA	NA	hypothetical protein	-3.00229	2.68819	0.000128158	0.00112008	-3.8196	2.41376	5.68e-06	6.82e-05	-4.6695	2.34576	2.17e-08	3.43e-07
H7A79_RS12885	H7A79_2465	argF	ko00220,ko01100,ko01110,ko01130,ko01230,map00220,map01100,map01110,map01130,map01230	E	ornithine carbamoyltransferase	-4.71708	4.15356	1.78e-14	7.63e-13	-3.32309	4.05099	6.48e-12	1.9e-10	-3.24648	4.06507	1.68e-13	4.87e-12
H7A79_RS12910	H7A79_2469	H7A79_RS12910	NA	NA	hypothetical protein	-5.6236	1.28437	0.00603575	0.0326959	-5.84935	0.99389	0.00144678	0.00928123	-3.75245	0.975337	0.00449926	0.0225724
H7A79_RS12930	H7A79_2472	H7A79_RS12930	NA	S	hypothetical protein	-4.19225	3.45286	7.28e-07	1.08e-05	-2.1081	3.42777	7.37e-05	0.000664917	-3.97008	3.232	2.45e-10	4.8e-09
H7A79_RS13095	H7A79_2514	H7A79_RS13095	NA	M	OmpA family protein	-1.31842	4.61728	0.0002881	0.00223539	-1.34346	4.49069	2.63e-05	0.000258528	-1.43011	4.50323	7.89e-05	0.000585248
H7A79_RS13110	H7A79_2517	H7A79_RS13110	NA	K	substrate-binding domain-containing protein	-1.88254	5.3122	9.73e-09	2.08e-07	-2.07977	5.14295	3.32e-13	1.13e-11	-1.85976	5.21629	8.55e-11	1.8e-09
H7A79_RS13150	H7A79_2525	H7A79_RS13150	NA	G	glycerate kinase	-1.3039	4.82782	8.26e-05	0.000766949	-1.08501	4.77064	0.000391819	0.00296508	-1.28619	4.72854	6.07e-06	5.93e-05
H7A79_RS13180	H7A79_2531	H7A79_RS13180	NA	L	NUDIX domain-containing protein	-1.96618	3.82568	4.97e-05	0.000493387	-1.76356	3.70115	1.73e-05	0.000183997	-2.46051	3.59574	1.75e-08	2.84e-07
H7A79_RS13275	H7A79_2547	H7A79_RS13275	NA	K	GNAT family N-acetyltransferase	-3.38117	7.35931	2.02e-20	1.16e-18	-3.46328	7.24832	2.93e-21	1.79e-19	-3.24945	7.29859	8.77e-21	4.34e-19
H7A79_RS13500	H7A79_2583	H7A79_RS13500	NA	S	Nif3-like dinuclear metal center hexameric protein	-2.28476	3.68415	1.01e-05	0.000120566	-2.25988	3.51718	9.79e-07	1.37e-05	-2.31348	3.50964	1.21e-07	1.63e-06
H7A79_RS13580	H7A79_2597	H7A79_RS13580	NA	K	cold shock domain-containing protein	-4.2264	2.87374	2.62e-05	0.000283562	-2.15539	2.83188	0.00611886	0.0328733	-2.42603	2.77928	0.000620937	0.00383719
H7A79_RS13620	H7A79_2604	H7A79_RS13620	NA	M	transferrin-binding protein-like solute binding protein	-3.47322	4.40719	1.62e-13	6.23e-12	-3.70125	4.21389	1.25e-15	5.31e-14	-3.27658	4.2591	6.74e-18	2.81e-16
H7A79_RS13695	H7A79_2620	ccoN	ko00190,ko01100,ko02020,map00190,map01100,map02020	C	cytochrome-c oxidase, cbb3-type subunit I	-2.39836	3.3798	0.000110902	0.000991375	-1.75015	3.3084	0.000202019	0.00161344	-2.17265	3.24155	1.69e-05	0.000147589
H7A79_RS13745	H7A79_2630	H7A79_RS13745	NA	NA	hypothetical protein	-3.95389	4.01874	2.11e-12	7.53e-11	-3.59773	3.85771	4.35e-14	1.57e-12	-3.91494	3.83815	3.86e-18	1.66e-16
H7A79_RS13750	H7A79_2631	H7A79_RS13750	NA	NA		-3.50102	1.65697	0.00428453	0.0243307	-3.96332	1.37211	0.000913315	0.00615776	-3.3421	1.35792	0.00182001	0.0103819
H7A79_RS13760	H7A79_2633	H7A79_RS13760	NA	T	DUF853 family protein	-1.39222	3.94982	0.00144447	0.00930078	-1.90751	3.69186	5.55e-06	6.71e-05	-2.12381	3.6664	1.16e-07	1.57e-06
H7A79_RS13830	H7A79_2647	H7A79_RS13830	NA	S	hypothetical protein	-6.49558	1.88431	0.000229513	0.00184789	-3.44597	1.69408	0.00298314	0.0172746	-2.9264	1.68456	0.0014177	0.00822541
H7A79_RS13865	H7A79_2653	greA	NA	K	transcription elongation factor GreA	-3.85889	3.70709	1.87e-06	2.55e-05	-2.84626	3.58838	9.08e-06	0.00010291	-3.76367	3.52356	8.38e-08	1.17e-06
H7A79_RS14080	H7A79_2693	rpsP	ko03010,map03010	J	30S ribosomal protein S16	-6.03313	1.55964	0.00102705	0.00687916	-3.89483	1.32426	0.0011024	0.00724784	-2.76663	1.35174	0.00601384	0.0287718
H7A79_RS14150	H7A79_2705	H7A79_RS14150	NA	S	DUF502 domain-containing protein	-2.0561	4.57338	5.52e-07	8.37e-06	-3.1243	4.29551	1.68e-15	7.01e-14	-2.62095	4.38133	4.81e-13	1.33e-11
H7A79_RS14210	H7A79_2718	H7A79_RS14210	NA	S	roadblock/LC7 domain-containing protein	-9.26099	4.2481	3.53e-20	1.93e-18	-7.11563	4.06261	1.15e-26	1.01e-24	-6.01481	4.07999	9.28e-29	7.34e-27
H7A79_RS14215	H7A79_2719	H7A79_RS14215	NA	NA	peptidase M23	-7.97495	5.49487	2.49e-36	4.18e-34	-6.37698	5.36023	1.89e-35	2.64e-33	-5.98909	5.39207	1.9e-41	2.82e-39
H7A79_RS14225	H7A79_2721	H7A79_RS14225	NA	NA	response regulator	-9.42223	7.73207	1.98e-50	9.3e-48	-7.45572	7.63905	5.91e-47	2.81e-44	-7.55555	7.6701	1.79e-45	4.25e-43
H7A79_RS14230	H7A79_2722	H7A79_RS14230	NA	NU	23S rRNA methyltransferase	-4.5453	11.1723	2.11e-30	2.25e-28	-4.42524	11.0936	1.22e-24	1e-22	-4.65379	11.1175	6.02e-26	4.08e-24
H7A79_RS14240	H7A79_2724	H7A79_RS14240	NA	M	L,D-transpeptidase family protein	-4.81318	3.40249	3.86e-09	9.08e-08	-2.34139	3.37498	3.41e-06	4.3e-05	-2.90534	3.30225	3.86e-08	5.83e-07
H7A79_RS14270	H7A79_2731	H7A79_RS14270	NA	S	LUD domain-containing protein	-3.26061	2.57598	4.53e-05	0.000456923	-1.96603	2.50038	0.00223893	0.0133216	-4.51148	2.25758	1.42e-07	1.88e-06
H7A79_RS14285	H7A79_2734	H7A79_RS14285	ko02020,map02020	K	LytTR family DNA-binding domain-containing protein	-7.16398	9.03851	9.16e-51	5.38e-48	-6.66628	8.9534	3.15e-44	1.25e-41	-6.75002	8.98544	1.59e-42	2.91e-40
H7A79_RS14290	H7A79_2735	H7A79_RS14290	NA	CO	TlpA family protein disulfide reductase	-1.2344	4.77464	0.00108871	0.00721	-1.26007	4.64573	0.000396174	0.00296508	-1.47932	4.61528	8.65e-06	8.15e-05
H7A79_RS14355	H7A79_2748	H7A79_RS14355	NA	K	cold-shock protein	-5.21802	3.05142	5.5e-07	8.37e-06	-3.97223	2.85341	6.5e-09	1.33e-07	-5.96758	2.78502	5.09e-11	1.11e-09
H7A79_RS14360	H7A79_2749	H7A79_RS14360	NA	S	DUF1653 domain-containing protein	-10.6095	5.50349	7.3e-35	9.53e-33	-5.41321	5.38866	1.14e-29	1.29e-27	-6.00047	5.4044	5.46e-39	6.82e-37
H7A79_RS14365	H7A79_2750	smpB	NA	O	SsrA-binding protein SmpB	-2.35856	4.21819	1.5e-07	2.57e-06	-1.55802	4.2055	1.05e-05	0.00011783	-1.9161	4.14123	8.73e-09	1.44e-07
H7A79_RS14490	H7A79_2775	H7A79_RS14490	NA	K	MarR family transcriptional regulator	-7.95034	8.82362	3.19e-52	2.5e-49	-7.48726	8.73408	7.97e-50	9.48e-47	-7.89545	8.76452	4.93e-52	2.34e-49
H7A79_RS14500	H7A79_2777	H7A79_RS14500	NA	S	7-cyano-7-deazaguanine/7-aminomethyl-7- deazaguanine transporter	-3.34481	3.22942	0.000465329	0.00340806	-3.79637	2.97096	2.45e-08	4.53e-07	-4.07337	2.94344	9.81e-10	1.82e-08
H7A79_RS14535		H7A79_RS14535	NA	NA	hypothetical protein	-6.18441	1.66191	0.000218972	0.00180001	-3.19735	1.46978	0.00114634	0.00747475	-4.30193	1.35783	0.000116217	0.000835703
H7A79_RS14540	H7A79_2784	H7A79_RS14540	NA	C	cytochrome c	-3.46726	2.42306	0.00117602	0.00776637	-2.8052	2.231	0.000280556	0.0021821	-2.78199	2.21671	0.000322879	0.00207079
H7A79_RS14545	H7A79_2785	H7A79_RS14545	NA	P	divalent metal cation transporter	-2.24063	3.50092	7.18e-05	0.00067208	-2.33898	3.30783	1.27e-06	1.76e-05	-2.23222	3.31825	7.79e-07	8.89e-06

## Sheet: B.oral&wk6
S2 Data. Comparison of Tn5 directed reads from library replicate 1 and 2 host samples to inoculum. B. Tn5 directed reads from library replicate 1 and 2 host samples were compared to inoculum by EdgeR analysis implemented in the Bio-Tradis pipeline. Genes listed met signficance criteria ( logFC < -1, > 1, q < 0.05)
in oral samples and wk6 gut samples. Putative housekeeping candidates (ORFs with lower than anticipated gene insertion indexes) were removed to reduce potential false positives.
KEGG pathway and COG category predicted by analysis of the N.musculi GenBank annotation using eggNOG Mapper-v2.						Wk 8 Gut				Wk 6 Gut				Wk 8 Oral
Refseq Locus ID	Genbank Locus ID	Gene Name	KEGG Pathway	COG category	Annotated Function	wk8F_logFC	wk8F_logCPM	Wk8F_PValue	wk8F_q.value	wk6F_logFC	wk6F_logCPM	wk6F_PValue	wk6F_q.value	oral_logFC	oral_logCPM	oral_Pvalue	oral_q.value
H7A79_RS00110	H7A79_0024	H7A79_RS00110	ko02030,map02030	N	chemotaxis protein CheX	-1.2455	3.51878	0.0389978	0.150796	-1.58036	3.28363	0.00658595	0.0350661	-1.96541	3.20745	8.58e-05	0.000628103
H7A79_RS00150	H7A79_0030	tsaD	NA	O	tRNA (adenosine(37)-N6)-threonylcarbamoyltransferase complex transferase subunit TsaD	-0.967026	3.5537	0.0577459	0.205387	-1.6069	3.24491	0.0020331	0.0123754	-1.41356	3.29831	0.00242699	0.0133008
H7A79_RS00220	H7A79_0043	H7A79_RS00220	ko00230,ko00983,ko01100,ko01110,map00230,map00983,map01100,map01110	F	hypoxanthine-guanine phosphoribosyltransferase	-2.02662	2.2531	0.0326126	0.131064	-2.80664	1.94198	0.00230795	0.0136981	-2.32935	1.96747	0.00478834	0.0237218
H7A79_RS00225	H7A79_0044	H7A79_RS00225	ko00053,ko01100,ko01120,ko02060,map00053,map01100,map01120,map02060	G	PTS mannose transporter subunit IIA	-2.64053	2.27135	0.0308505	0.125051	-3.2907	1.98062	0.000531364	0.00383226	-2.30311	2.05654	0.00344987	0.0178868
H7A79_RS00515		H7A79_RS00515	NA	L	phage integrase family protein	-3.11791	1.40377	0.0161598	0.0743476	-5.9448	1.05564	0.000743076	0.00520153	-3.02047	1.0871	0.00248141	0.0135365
H7A79_RS01180	H7A79_0213	H7A79_RS01180	NA	U	MotA/TolQ/ExbB proton channel family protein	-1.39409	2.89551	0.0258362	0.107723	-2.03207	2.60114	0.000813441	0.00556319	-1.75028	2.65212	0.00278488	0.0150194
H7A79_RS01620		H7A79_RS01620	NA	NA	hypothetical protein	-2.5826	1.72333	0.0202395	0.0892741	-3.97797	1.37915	0.000404073	0.00301471	-3.36537	1.36358	0.000770933	0.00471501
H7A79_RS01955		H7A79_RS01955	NA	NA	hypothetical protein	-0.909172	3.59366	0.0610567	0.214566	-1.29485	3.3535	0.00661978	0.0351676	-2.20847	3.16296	7.6e-06	7.3e-05
H7A79_RS01965	H7A79_0366	H7A79_RS01965	NA	O	glutathione peroxidase	-2.02122	2.20307	0.0124918	0.0606783	-2.202	1.96435	0.00259211	0.0151951	-2.74463	1.86424	0.000319356	0.00205375
H7A79_RS02050	H7A79_0383	rph	NA	J	ribonuclease PH	-0.646535	3.34045	0.34457	0.729912	-2.24583	2.82179	0.000156019	0.00129382	-1.43405	2.9902	0.0104022	0.0471976
H7A79_RS02870	H7A79_0537	H7A79_RS02870	NA	NA	TonB family protein	-3.5804	1.8014	0.0205335	0.0898963	-3.28014	1.55461	0.00123284	0.00797326	-2.59764	1.57713	0.00551995	0.026787
H7A79_RS03300	H7A79_0619	H7A79_RS03300	NA	NA	methionine/alanine import family NSS transporter small subunit	-3.02691	1.34419	0.0338695	0.134961	-5.84236	0.992367	0.0021617	0.0129593	-5.98787	0.918691	0.00125795	0.0073889
H7A79_RS04035	H7A79_0772	H7A79_RS04035	NA	NA	hypothetical protein	-3.21506	1.57119	0.0780652	0.259054	-3.81704	1.27183	0.00288165	0.0167276	-4.08793	1.20098	0.00195716	0.0110056
H7A79_RS04275	H7A79_0820	ylqF	NA	S	ribosome biogenesis GTPase YlqF	-1.02663	3.67884	0.0388839	0.150603	-1.3515	3.44902	0.00342422	0.0195905	-1.26892	3.47839	0.0012813	0.0075075
H7A79_RS04715	H7A79_0900	H7A79_RS04715	NA	C	NADH:ubiquinone reductase (Na(+)-transporting) subunit B	-0.64675	4.9353	0.0554921	0.199789	5.21838	9.32973	0.000140626	0.00118265	8.16259	12.2754	2.04e-06	2.16e-05
H7A79_RS04940	H7A79_0941	lipB	ko00785,ko01100,map00785,map01100	H	lipoyl(octanoyl) transferase LipB	-0.583656	3.50827	0.217935	0.547985	-2.38188	2.95382	1.8e-05	0.000188205	-1.27395	3.18606	0.00643027	0.0305181
H7A79_RS05055		H7A79_RS05055	NA	S	DUF3304 domain-containing protein	-0.418487	2.84857	0.515176	0.878939	-1.7493	2.34712	0.00836457	0.0433719	-1.47078	2.39478	0.0102538	0.0467032
H7A79_RS05495	H7A79_1048	H7A79_RS05495	NA	NA		-2.98014	2.00178	0.0110861	0.0548705	-3.51039	1.71631	0.00017516	0.00141831	-2.54747	1.76565	0.00210407	0.0116658
H7A79_RS05625	H7A79_1073	H7A79_RS05625	NA	S	antibiotic biosynthesis monooxygenase	-1.89306	2.96424	0.0335414	0.133881	-2.46792	2.68713	0.000142684	0.00119573	-1.99258	2.74678	0.000244785	0.00163627
H7A79_RS06180	H7A79_1179	rlmB	NA	J	23S rRNA (guanosine(2251)-2'-O)-methyltransferase RlmB	-0.71204	4.10813	0.0925679	0.293694	-1.76481	3.6951	2.74e-05	0.000268171	-1.07024	3.89607	0.00345224	0.0178868
H7A79_RS06185	H7A79_1180	H7A79_RS06185	NA	NA	hypothetical protein	-1.36327	3.07022	0.025217	0.106373	-1.98233	2.77651	0.000514997	0.00373687	-2.65567	2.66585	4.88e-06	4.8e-05
H7A79_RS06190	H7A79_1181	H7A79_RS06190	NA	OU	NfeD family protein	-2.19994	2.91879	0.0127619	0.061735	-2.09862	2.73207	0.00734879	0.0386949	-2.21783	2.70144	0.003178	0.0168335
H7A79_RS06425	H7A79_1230	pilV	NA	NU	type IV pilus modification protein PilV	-1.61665	3.11961	0.0203197	0.0892928	-2.70054	2.76409	0.000147261	0.00122976	-1.928	2.8862	0.0018653	0.010612
H7A79_RS06430	H7A79_1231	H7A79_RS06430	NA	NU	GspH/FimT family pseudopilin	-1.64332	2.80823	0.0157614	0.0730871	-1.58297	2.63409	0.00440747	0.0246239	-2.28957	2.49771	0.000119635	0.000857683
H7A79_RS06505	pseudo	H7A79_RS06505	NA	NA	pseudogene	-2.93038	1.96538	0.01064	0.0535062	-4.32809	1.63583	5.08e-05	0.000477621	-2.49701	1.72959	0.00262294	0.0142304
H7A79_RS07130	H7A79_1359	H7A79_RS07130	ko00270,ko01100,ko01230,map00270,map01100,map01230	F	5'-methylthioadenosine/adenosylhomocysteine nucleosidase	-1.58833	3.01827	0.0131441	0.0630647	-2.84353	2.65094	2.24e-05	0.000226164	-1.58068	2.84781	0.00459736	0.0229674
H7A79_RS07475	H7A79_1425	H7A79_RS07475	NA	H	tRNA-dihydrouridine synthase	-0.0321857	3.73713	1	1	-1.352	3.17764	0.00514615	0.0282208	-1.36612	3.17654	0.00219922	0.0121085
H7A79_RS07505	H7A79_1431	H7A79_RS07505	ko00220,ko00250,ko00270,ko00330,ko00350,ko00360,ko00400,ko00401,ko00950,ko00960,ko01100,ko01110,ko01130,ko01210,ko01230,map00220,map00250,map00270,map00330,map00350,map00360,map00400,map00401,map00950,map00960,map01100,map01110,map01130,map01210,map01230	E	aromatic amino acid transaminase	-0.706163	5.88742	0.00572391	0.0311503	-1.18105	5.62861	0.00120632	0.00784439	-1.31215	5.62743	8.22e-06	7.84e-05
H7A79_RS07575	H7A79_1443	H7A79_RS07575	NA	L	GIY-YIG nuclease family protein	-2.51903	1.60811	0.0459726	0.172654	-3.81421	1.2704	0.00455007	0.025361	-3.27611	1.24486	0.00317162	0.0168335
H7A79_RS07715	H7A79_1469	H7A79_RS07715	NA	S	ATP-binding cassette domain-containing protein	-1.21089	4.07066	0.010914	0.054362	-1.64618	3.81696	6.62e-05	0.000604474	-1.80104	3.78546	1.77e-05	0.000152712
H7A79_RS07740	H7A79_1474	ilvN	ko00290,ko00650,ko00660,ko00770,ko01100,ko01110,ko01130,ko01210,ko01230,map00290,map00650,map00660,map00770,map01100,map01110,map01130,map01210,map01230	E	acetolactate synthase small subunit	-1.47242	2.69132	0.0486531	0.180416	-2.87497	2.29861	0.000666181	0.00471878	-2.62095	2.29965	0.000211764	0.00142998
H7A79_RS08300	H7A79_1584	H7A79_RS08300	NA	NA	hypothetical protein	-1.88623	2.46913	0.028368	0.117211	-2.49662	2.17212	0.000572695	0.00411787	-3.08739	2.07463	1.9e-05	0.000161102
H7A79_RS08830	H7A79_1684	hisB	ko00340,ko01100,ko01110,ko01230,map00340,map01100,map01110,map01230	E	imidazoleglycerol-phosphate dehydratase HisB	-1.23041	3.29682	0.0354449	0.139583	-2.56919	2.89107	1.84e-05	0.000190179	-2.34366	2.90947	1.55e-05	0.000137546
H7A79_RS08970	H7A79_1713	hpaR	NA	K	homoprotocatechuate degradation operon regulator HpaR	-2.52027	2.07871	0.0138275	0.065497	-2.66625	1.82752	0.000944183	0.00631224	-2.12882	1.87271	0.00568416	0.0274715
H7A79_RS09130	H7A79_1740	H7A79_RS09130	NA	E	aminotransferase class I/II-fold pyridoxal phosphate-dependent enzyme	2.90029	13.1849	0.0462795	0.173074	2.77658	12.9943	0.002032	0.0123754	-5.60976	10.0829	9.34e-18	3.82e-16
H7A79_RS09645	H7A79_1835	H7A79_RS09645	NA	S	hypothetical protein	-1.72805	1.75268	0.251128	0.605541	-3.88975	1.33934	0.00106051	0.00701115	-3.2971	1.31801	0.0021238	0.0117477
H7A79_RS09675	H7A79_1841	H7A79_RS09675	NA	S	STAS/SEC14 domain-containing protein	0.758844	4.14693	0.316931	0.692477	-2.04503	2.98002	0.00255389	0.015008	-4.54479	2.74401	6.5e-09	1.13e-07
H7A79_RS09860	H7A79_1876	H7A79_RS09860	NA	NA	hypothetical protein	-2.6232	1.76128	0.0211229	0.0916517	-6.39677	1.37381	7.38e-05	0.000664917	-2.59203	1.47052	0.0038405	0.01964
H7A79_RS10165	H7A79_1935	H7A79_RS10165	NA	F	purine permease	-1.37913	3.65202	0.0277057	0.114878	-2.02574	3.35937	0.000122908	0.00104472	-2.15455	3.34733	4.82e-05	0.000381499
H7A79_RS10170		H7A79_RS10170	NA	NA	hypothetical protein	-1.92618	2.56306	0.0116546	0.0574424	-2.63899	2.26151	0.000659753	0.0046872	-2.72814	2.22909	0.000271941	0.00178758
H7A79_RS10780	H7A79_2051	H7A79_RS10780	ko00190,ko00195,ko01100,map00190,map00195,map01100	C	F0F1 ATP synthase subunit epsilon	-0.989785	5.4551	0.000520741	0.00376696	-1.0657	5.32453	0.000396005	0.00296508	-1.09249	5.35165	4.85e-05	0.000381499
H7A79_RS11110	H7A79_2115	H7A79_RS11110	ko00361,ko00364,ko00623,ko01100,ko01110,ko01120,ko01130,map00361,map00364,map00623,map01100,map01110,map01120,map01130	Q	dienelactone hydrolase family protein	-1.00337	4.09968	0.0158614	0.0734058	-1.73493	3.77955	3.39e-05	0.000326801	-1.23252	3.91599	0.000891337	0.00543738
H7A79_RS11125	H7A79_2118	H7A79_RS11125	NA	NA	hypothetical protein	-2.09277	1.95759	0.0982494	0.307569	-6.59814	1.51775	1.17e-05	0.000128396	-2.43782	1.6467	0.00205754	0.0114345
H7A79_RS11235	H7A79_2139	H7A79_RS11235	ko00260,ko01100,ko01110,ko01120,ko01130,ko01230,map00260,map01100,map01110,map01120,map01130,map01230	E	threonine aldolase	-0.751267	4.00314	0.0784115	0.259213	-1.28785	3.71502	0.00101591	0.00673499	-1.08454	3.78386	0.002049	0.0114345
H7A79_RS11340	H7A79_2156	gnd	ko00030,ko00480,ko01100,ko01110,ko01120,ko01130,ko01200,map00030,map00480,map01100,map01110,map01120,map01130,map01200	H	decarboxylating NADP(+)-dependent phosphogluconate dehydrogenase	-0.92707	7.67805	0.00717055	0.0379684	-1.37349	7.45071	3.03e-05	0.000293864	-1.63459	7.41595	1.44e-06	1.56e-05
H7A79_RS11735	H7A79_2235	H7A79_RS11735	NA	S	YggS family pyridoxal phosphate-dependent enzyme	-1.38568	3.08575	0.020943	0.0913487	-2.92083	2.66482	3.83e-06	4.8e-05	-2.46349	2.7056	1.33e-05	0.00012015
H7A79_RS12270	H7A79_2346	frr	NA	J	ribosome recycling factor	-1.71036	2.85286	0.0132929	0.0635304	-2.07427	2.60261	0.000863497	0.00587178	-2.24553	2.56224	0.000415059	0.00261951
H7A79_RS12530	H7A79_2397	H7A79_RS12530	NA	E	amino acid carrier protein	-0.937461	5.97089	0.000923097	0.00627226	4.52495	9.83079	0.000786156	0.00540766	5.50598	10.819	0.000136926	0.00096704
H7A79_RS13690	H7A79_2619	H7A79_RS13690	NA	S	M61 family metallopeptidase	-1.02735	4.48467	0.0134756	0.0642621	-1.00007	4.37222	0.00963871	0.0492877	-1.6409	4.2237	4.87e-05	0.000381499

## Sheet: C.oral&wk8
S2 Data. Comparison of Tn5 directed reads from library replicate 1 and 2 host samples to inoculum. C. Tn5 directed reads from library replicate 1 and 2 host samples were compared to inoculum by EdgeR analysis implemented in the Bio-Tradis pipeline. Genes listed met signficance criteria ( logFC < -1, > 1, q < 0.05)
in oral samples and wk8 gut samples. Putative housekeeping candidates (ORFs with lower than anticipated gene insertion indexes) were removed to reduce potential false positives.
KEGG pathway and COG category predicted by analysis of the N.musculi GenBank annotation using eggNOG Mapper-v2.						Wk 8 Gut				Wk 6 Gut				Wk 8 Oral
Refseq Locus ID	Genbank Locus ID	Gene Name	KEGG Pathway	COG category	Annotated Function	wk8F_logFC	wk8F_logCPM	Wk8F_PValue	wk8F_q.value	wk6F_logFC	wk6F_logCPM	wk6F_PValue	wk6F_q.value	oral_logFC	oral_logCPM	oral_Pvalue	oral_q.value
H7A79_RS01565		H7A79_RS01565	NA	S	Mth938-like domain-containing protein	-3.61201	2.38478	0.000416239	0.00306764	-1.17451	2.48973	0.0885917	0.294893	-1.97771	2.30355	0.00976118	0.0446306
H7A79_RS02885	H7A79_0540	H7A79_RS02885	NA	S	hypothetical protein	-2.85319	3.1373	0.000227021	0.00183411	-1.50748	3.14692	0.0363763	0.147993	-2.43799	2.9825	0.000327534	0.00209498
H7A79_RS02945	H7A79_0551	H7A79_RS02945	ko00020,ko00310,ko00380,ko01100,ko01110,ko01120,ko01130,ko01200,map00020,map00310,map00380,map01100,map01110,map01120,map01130,map01200	C	2-oxoglutarate dehydrogenase E1 component	-3.39393	9.99302	2.39e-20	1.34e-18	2.74099	12.7167	0.0233643	0.104698	-2.27045	10.0801	1.96e-05	0.000165274
H7A79_RS03025	H7A79_0566	H7A79_RS03025	ko00010,ko00052,ko00500,ko00520,ko00521,ko00524,ko01100,ko01110,ko01120,ko01130,ko01200,map00010,map00052,map00500,map00520,map00521,map00524,map01100,map01110,map01120,map01130,map01200	F	glucokinase	-1.46641	3.69195	0.00185739	0.0115522	-0.935805	3.69239	0.0164451	0.077198	-1.09285	3.66721	0.00398472	0.0202913
H7A79_RS03175	H7A79_0592	speA	ko00330,ko01100,map00330,map01100	H	arginine decarboxylase	-1.88849	3.92554	3.08e-05	0.000326118	-0.600715	4.12947	0.092845	0.304788	-1.01535	4.01802	0.00524804	0.0257306
H7A79_RS03925	H7A79_0744	H7A79_RS03925	NA	L	DNA methylase	1.38547	4.03977	0.00124762	0.00821613	0.64948	3.5415	0.11251	0.352335	1.05653	3.81927	0.00323058	0.0169982
H7A79_RS04460	H7A79_0851	H7A79_RS04460	NA	M	FKBP-type peptidyl-prolyl cis-trans isomerase	-1.91073	3.10637	0.00308455	0.0179499	-1.3708	3.03977	0.0112596	0.0566549	-1.73114	2.95605	0.00120948	0.00715737
H7A79_RS05560	H7A79_1061	H7A79_RS05560	NA	NA		-3.2906	1.51608	0.00504354	0.0280316	-1.21469	1.51883	0.136485	0.404023	-2.67447	1.24541	0.00286119	0.0152919
H7A79_RS08175	H7A79_1559	H7A79_RS08175	NA	S	endonuclease/exonuclease/phosphatase family protein	-1.7886	3.4622	0.000886663	0.00607739	-1.064	3.48055	0.0139715	0.0670408	-1.64661	3.33382	0.000146161	0.00102012
H7A79_RS08315	H7A79_1587	H7A79_RS08315	NA	D	SPOR domain-containing protein	-1.29277	4.16356	0.00144793	0.00930078	-0.61341	4.25279	0.0801374	0.273161	-1.06333	4.12773	0.00262661	0.0142304
H7A79_RS08440	H7A79_1610	H7A79_RS08440	NA	S	hypothetical protein	1.38377	6.96889	4.02e-06	5.16e-05	0.960618	6.60657	0.00243338	0.0143353	1.5845	7.07776	1.2e-07	1.62e-06
H7A79_RS08480	H7A79_1618	H7A79_RS08480	NA	S	phage tail protein	1.68782	4.30246	0.000326774	0.00249431	0.788259	3.69335	0.0653099	0.234093	1.38092	4.10769	4.87e-05	0.000381499
H7A79_RS08515	H7A79_1625	H7A79_RS08515	NA	S	phage head closure protein	1.34972	7.76898	3.14e-05	0.000330575	0.644509	7.22617	0.059782	0.219909	1.39251	7.75608	0.000145233	0.00101663
H7A79_RS08535	H7A79_1629	H7A79_RS08535	NA	NA	hypothetical protein	1.35326	5.77023	1.05e-07	1.88e-06	0.636946	5.24283	0.0259506	0.113326	1.17325	5.61681	1.04e-06	1.16e-05
H7A79_RS08550	H7A79_1632	H7A79_RS08550	NA	S	phage major capsid protein	1.65268	6.05596	3.51e-08	6.66e-07	0.870982	5.44829	0.0177321	0.0822661	1.58966	5.98129	6.54e-09	1.13e-07
H7A79_RS08585	H7A79_1638	H7A79_RS08585	NA	S	hypothetical protein	1.34012	10.1261	0.000104379	0.0009415	0.875829	9.7281	0.0302519	0.127659	1.50604	10.1999	0.000164412	0.00113746
H7A79_RS08610	H7A79_1643	H7A79_RS08610	NA	S	DUF2303 family protein	1.21872	4.27135	0.0014054	0.00910219	0.614029	3.84724	0.0911574	0.300807	1.86955	4.72951	5.81e-11	1.24e-09
H7A79_RS08655	H7A79_1652	H7A79_RS08655	NA	L	hypothetical protein	1.05231	7.25965	0.000699322	0.00489317	0.411117	6.78611	0.276392	0.604053	1.42638	7.47912	9.93e-06	9.2e-05
H7A79_RS09980	H7A79_1900	H7A79_RS09980	NA	S	DUF4390 domain-containing protein	1.86715	4.35118	0.000595705	0.00420571	1.15845	3.76209	0.0353007	0.144605	-2.34404	2.46202	0.000176177	0.00121532
H7A79_RS10385	H7A79_1977	H7A79_RS10385	NA	T	universal stress protein	-2.50101	3.22848	7.09e-05	0.000666335	-0.972547	3.36096	0.0241684	0.107516	-1.99382	3.12087	5.74e-05	0.000439354
H7A79_RS10740	H7A79_2043	prmA	NA	J	50S ribosomal protein L11 methyltransferase	-1.08265	5.85058	2.16e-05	0.000237569	-0.819941	5.84227	0.00478093	0.0265236	-1.20464	5.74783	2.46e-06	2.52e-05
H7A79_RS10860	H7A79_2066	nuoN	ko00190,ko01100,map00190,map01100	C	NADH-quinone oxidoreductase subunit NuoN	-2.86225	2.88037	0.000525615	0.00377896	-1.43912	2.8997	0.0225063	0.101449	-2.37168	2.71108	0.000143898	0.00101285
H7A79_RS12250		H7A79_RS12250	NA	NA	hypothetical protein	-5.64304	1.29061	0.0024111	0.0145587	-0.982779	1.37826	0.307165	0.635698	-3.7082	0.993016	0.00954803	0.0439098
H7A79_RS12280	H7A79_2348	H7A79_RS12280	NA	NA	hypothetical protein	-1.74914	3.42955	0.00188736	0.0117076	-1.17888	3.40519	0.0124568	0.0614805	-2.00233	3.22611	5.05e-05	0.000391611
H7A79_RS12330	H7A79_2358	H7A79_RS12330	NA	Q	glycosyltransferase family 2 protein	-3.11691	2.83512	9.81e-05	0.000897506	-0.927464	3.00821	0.0841753	0.281768	-2.13756	2.71725	0.000164359	0.00113746
H7A79_RS12860	H7A79_2461	trpD	ko00400,ko01100,ko01110,ko01130,ko01230,map00400,map01100,map01110,map01130,map01230	F	anthranilate phosphoribosyltransferase	-2.99265	3.20557	1.05e-05	0.000124474	-1.06153	3.35113	0.0395929	0.159444	-2.25699	3.08928	6.19e-06	6.02e-05
H7A79_RS13530	H7A79_2589	H7A79_RS13530	NA	S	SIMPL domain-containing protein	-1.7925	3.12821	0.00274354	0.016247	-1.24741	3.0795	0.0183515	0.0848087	-2.34505	2.85434	2.61e-05	0.000216366
H7A79_RS14275	H7A79_2732	H7A79_RS14275	NA	C	iron-sulfur cluster-binding protein	-1.37778	5.02038	5.45e-05	0.000533603	-0.872643	5.06213	0.0017162	0.0106646	-1.1032	5.02026	0.000267231	0.0017615
H7A79_RS14440	H7A79_2765	raiA	NA	J	ribosome-associated translation inhibitor RaiA	-6.11989	1.61526	0.000351876	0.002643	-2.18589	1.5224	0.00995668	0.0507428	-4.23768	1.30993	0.000197481	0.00134275
H7A79_RS14485	H7A79_2774	H7A79_RS14485	NA	M	efflux transporter outer membrane subunit	-1.12129	8.10283	0.000542065	0.00387354	-0.841427	8.10974	0.0113889	0.057185	-1.08695	8.05902	0.0016553	0.00953406

## Sheet: D.wk6&wk8
S2 Data. Comparison of Tn5 directed reads from library replicate 1 and 2 host samples to inoculum. D. Tn5 directed reads from library replicate 1 and 2 host samples were compared to inoculum by EdgeR analysis implemented in the Bio-Tradis pipeline. Genes listed met signficance criteria ( logFC < -1, > 1, q < 0.05)
in gut samples only. Putative housekeeping candidates (ORFs with lower than anticipated gene insertion indexes) were removed to reduce potential false positives.
KEGG pathway and COG category predicted by analysis of the N.musculi GenBank annotation using eggNOG Mapper-v2.						Wk 8 Gut				Wk 6 Gut				Wk 8 Oral
Refseq Locus ID	Genbank Locus ID	Gene Name	KEGG Pathway	COG category	Annotated Function	wk8F_logFC	wk8F_logCPM	Wk8F_PValue	wk8F_q.value	wk6F_logFC	wk6F_logCPM	wk6F_PValue	wk6F_q.value	oral_logFC	oral_logCPM	oral_Pvalue	oral_q.value
H7A79_RS00255	H7A79_0049	H7A79_RS00255	NA	S	site-2 protease family protein	-3.59084	2.38138	0.000150085	0.00127844	-3.11864	2.17713	0.000105217	0.000913932	-1.43576	2.41488	0.044296	0.161714
H7A79_RS00510		H7A79_RS00510	NA	L	hypothetical protein	-6.13716	1.62102	0.00108293	0.00719203	-3.96183	1.38986	0.00128552	0.00826899	-2.20899	1.48489	0.01357	0.0596327
H7A79_RS01080	H7A79_0196	H7A79_RS01080	NA	NA	hypothetical protein	-5.55337	1.23057	0.00499095	0.0278051	-3.41294	1.0012	0.0092836	0.0476184	-3.60868	0.932127	0.0167654	0.0709167
H7A79_RS02150	H7A79_0402	H7A79_RS02150	NA	M	BCCT family transporter	-1.11848	4.71514	0.00514806	0.0285134	-1.35614	4.52223	0.000163219	0.00134381	-0.724505	4.74919	0.0219319	0.0883607
H7A79_RS02340	H7A79_0441	H7A79_RS02340	NA	FG	histidine triad nucleotide-binding protein	-3.14051	2.11788	0.00867361	0.0446118	-3.6798	1.83558	0.000201423	0.00161344	-2.16783	1.95387	0.0129842	0.0571643
H7A79_RS02860	H7A79_0535	H7A79_RS02860	NA	C	NAD(P)H-dependent oxidoreductase subunit E	-3.97956	1.99598	0.000257789	0.00204061	-2.1105	1.90076	0.00540472	0.0294353	-1.95784	1.90225	0.0119007	0.0534857
H7A79_RS04400	H7A79_0840	mltG	NA	M	endolytic transglycosylase MltG	-2.11809	3.64696	8.62e-05	0.000794568	-1.78718	3.53093	2.58e-05	0.000254387	-0.973474	3.76511	0.0127187	0.0560995
H7A79_RS04870	H7A79_0928	H7A79_RS04870	NA	NA	hypothetical protein	-3.08528	2.07426	0.00524515	0.028879	-2.12857	1.9325	0.00826694	0.0429592	-1.55166	2.01772	0.0199023	0.0817096
H7A79_RS07115		H7A79_RS07115	NA	NA	hypothetical protein	-3.66825	1.75966	0.00284659	0.0167308	-3.25318	1.52486	0.0019385	0.0119053	-2.04641	1.61529	0.0272482	0.106524
H7A79_RS07465	H7A79_1423	H7A79_RS07465	NA	C	NAD(P)-dependent alcohol dehydrogenase	-1.2096	3.84957	0.00795747	0.0413894	-1.45568	3.65186	0.000438412	0.0032304	-0.728948	3.89498	0.0758862	0.245672
H7A79_RS07845	H7A79_1494	H7A79_RS07845	NA	NU	prepilin-type N-terminal cleavage/methylation domain-containing protein	-1.78843	2.83431	0.00761562	0.0397874	-1.60372	2.68195	0.00495716	0.0273103	-1.32526	2.74992	0.0139163	0.0609286
H7A79_RS07885	H7A79_1502	hisD	ko00340,ko01100,ko01110,ko01230,map00340,map01100,map01110,map01230	E	histidinol dehydrogenase	-2.70246	3.39937	1.03e-05	0.00012183	-2.29297	3.27217	2.25e-06	2.88e-05	-1.37947	3.46984	0.0147147	0.0638354
H7A79_RS08070	H7A79_1536	moaC	ko00790,ko01100,ko04122,map00790,map01100,map04122	H	cyclic pyranopterin monophosphate synthase MoaC	-3.06726	1.98247	0.00902026	0.0462018	-6.72314	1.62818	0.000105148	0.000913932	-2.68491	1.73982	0.0157015	0.0675077
H7A79_RS08105	H7A79_1545	H7A79_RS08105	NA	S	metallophosphoesterase	-1.78622	3.79021	0.000131677	0.00113814	-1.23225	3.77064	0.00214404	0.0128859	-0.868188	3.90684	0.048617	0.173486
H7A79_RS08560	H7A79_1634	H7A79_RS08560	NA	S	phage portal protein	2.24199	5.2402	5.99e-13	2.2e-11	1.85477	4.87885	0.000851285	0.00580533	0.805535	4.19824	0.0221581	0.0891208
H7A79_RS10000	H7A79_1904	H7A79_RS10000	NA	S	LysM peptidoglycan-binding domain-containing protein	-1.606	4.24087	0.000890799	0.00608799	-1.81467	4.03899	6.35e-06	7.48e-05	-0.952154	4.29548	0.0345063	0.130424
H7A79_RS10845	H7A79_2063	H7A79_RS10845	NA	NA	hypothetical protein	-2.19314	2.58386	0.00719562	0.0380155	-1.83043	2.43593	0.00782328	0.0409218	-1.74343	2.4478	0.01942	0.0801455
H7A79_RS11305	H7A79_2149	H7A79_RS11305	ko02010,map02010	P	ABC transporter permease subunit	-1.33612	3.57434	0.00623954	0.0336449	-1.27269	3.44413	0.00333023	0.0190987	-0.956136	3.54423	0.0246705	0.0982266
H7A79_RS12690	H7A79_2431	H7A79_RS12690	ko00561,ko00564,ko01100,ko01110,map00561,map00564,map01100,map01110	I	1-acylglycerol-3-phosphate O-acyltransferase	5.72421	8.27178	2.97e-07	4.84e-06	5.70716	8.19917	7.67e-06	8.84e-05	-0.0634382	3.55052	0.955962	1
H7A79_RS13140	H7A79_2523	kdsA	ko00540,ko01100,map00540,map01100	M	3-deoxy-8-phosphooctulonate synthase	3.33382	5.16038	2.8e-14	1.15e-12	3.15267	4.9669	5.9e-06	7.02e-05	-0.759699	2.52887	0.216935	0.537917
H7A79_RS14390	H7A79_2755	rarD	NA	S	EamA family transporter RarD	-2.15406	3.86773	0.0065111	0.0349489	-2.80157	3.60781	0.000366243	0.0028118	-1.75658	3.79056	0.012505	0.0555699
H7A79_RS14455	H7A79_2768	map	NA	E	type I methionyl aminopeptidase	3.83258	6.2507	9.32e-26	7.56e-24	2.96021	5.39297	0.000122336	0.00104358	-0.363649	3.22285	0.485893	0.846058

## Sheet: E.oral only
S2 Data. Comparison of Tn5 directed reads from library replicate 1 and 2 host samples to inoculum. E. Tn5 directed reads from library replicate 1 and 2 host samples were compared to inoculum by EdgeR analysis implemented in the Bio-Tradis pipeline. Genes listed met signficance criteria ( logFC < -1, > 1, q < 0.05)
in oral samples only. Putative housekeeping candidates (ORFs with lower than anticipated gene insertion indexes) were removed to reduce potential false positives.
KEGG pathway and COG category predicted by analysis of the N.musculi GenBank annotation using eggNOG Mapper-v2.						Wk 8 Gut				Wk 6 Gut				Wk 8 Oral
Refseq Locus ID	Genbank Locus ID	Gene Name	KEGG Pathway	COG category	Annotated Function	wk8F_logFC	wk8F_logCPM	Wk8F_PValue	wk8F_q.value	wk6F_logFC	wk6F_logCPM	wk6F_PValue	wk6F_q.value	oral_logFC	oral_logCPM	oral_Pvalue	oral_q.value
H7A79_RS00065	H7A79_0015	H7A79_RS00065	ko00400,ko01100,ko01110,ko01130,ko01230,map00400,map01100,map01110,map01130,map01230	E	chorismate mutase	-0.0896053	4.20456	0.960338	1	-0.39027	3.97094	0.294455	0.624602	-1.13589	3.72878	0.00145907	0.00844479
H7A79_RS00140	H7A79_0029	H7A79_RS00140	NA	NA	hypothetical protein	-0.42476	2.0618	0.666747	0.951339	-1.27497	1.67464	0.12523	0.376797	-2.22862	1.46677	0.00343251	0.0178626
H7A79_RS00190	H7A79_0036	H7A79_RS00190	NA	NA	spore cortex protein	-1.91528	1.62036	0.0450407	0.169596	-1.96786	1.38701	0.0279877	0.120112	-2.31013	1.29002	0.00966873	0.0442932
H7A79_RS00270		H7A79_RS00270	NA	NA	hypothetical protein	-1.9782	1.29376	0.0806163	0.264705	-1.93336	1.05772	0.0823351	0.27756	-3.50487	0.864782	0.00637544	0.0303185
H7A79_RS01980	H7A79_0369	H7A79_RS01980	NA	O	redoxin domain-containing protein	-0.500259	2.57563	0.430904	0.809796	-1.30309	2.20192	0.0521191	0.198152	-4.00722	1.84467	1.27e-05	0.000115341
H7A79_RS02130	H7A79_0397	H7A79_RS02130	NA	S	GatB/YqeY domain-containing protein	-0.314509	3.58678	0.487993	0.856173	-1.11671	3.19515	0.0234031	0.104698	-2.53396	2.9121	2.47e-06	2.52e-05
H7A79_RS02135	H7A79_0398	H7A79_RS02135	NA	V	restriction endonuclease	-2.88826	1.93458	0.0176609	0.0796945	-1.2688	1.92591	0.19671	0.514604	-3.72793	1.57577	6.08e-05	0.000461249
H7A79_RS02310	H7A79_0436	H7A79_RS02310	NA	S	YceI family protein	-1.20703	2.40393	0.0986508	0.308005	-1.13579	2.24541	0.132932	0.395966	-2.26519	1.99535	0.000911977	0.00554903
H7A79_RS02395	H7A79_0450	H7A79_RS02395	ko00330,ko00410,ko01100,map00330,map00410,map01100	Q	FAD-dependent oxidoreductase	-1.05701	3.46455	0.0618087	0.216561	-0.672601	3.4439	0.156159	0.445101	-1.4571	3.21444	0.00326534	0.017143
H7A79_RS02475		H7A79_RS02475	NA	NA	pseudogene	-2.82717	1.22663	0.0306133	0.124304	-1.51769	1.11747	0.138202	0.406578	-5.79878	0.788181	0.00116607	0.00700529
H7A79_RS02505	H7A79_0467	H7A79_RS02505	ko02010,map02010	P	dipeptide ABC transporter ATP-binding protein	-0.66551	5.3976	0.0211294	0.0916517	-0.49548	5.36325	0.104093	0.331204	-1.04375	5.18788	7.89e-05	0.000585248
H7A79_RS03475	H7A79_0652	H7A79_RS03475	NA	NA	hypothetical protein	-2.5029	1.6153	0.0121143	0.0591007	-2.3829	1.38955	0.0277671	0.119938	-2.70257	1.30602	0.00526222	0.0257469
H7A79_RS04215	H7A79_0809	H7A79_RS04215	ko00230,ko00250,ko01100,map00230,map00250,map01100	F	adenylosuccinate synthase	-1.18103	4.26856	0.0125437	0.0608046	-0.977914	4.19044	0.0225689	0.101539	-2.51536	3.85983	6.9e-11	1.46e-09
H7A79_RS04425	H7A79_0845	H7A79_RS04425	NA	J	RidA family protein	-1.4347	1.57722	0.209878	0.53343	-2.73872	1.18381	0.0145035	0.0690366	-3.87848	1.04467	0.00437136	0.0219772
H7A79_RS04450	H7A79_0849	H7A79_RS04450	NA	L	thermonuclease family protein	0.98974	3.67494	0.0513443	0.188022	0.0887775	3.14199	0.903612	0.977988	-1.63658	2.56706	0.00547943	0.0266491
H7A79_RS04910	H7A79_0935	H7A79_RS04910	NA	NA	hypothetical protein	-0.931664	4.86105	0.0330923	0.132538	-1.0189	4.71682	0.0126273	0.0619648	-1.14901	4.70525	0.00372867	0.0191104
H7A79_RS05050	H7A79_0961	H7A79_RS05050	NA	S	LemA family protein	-0.0658462	2.62382	1	1	-1.54375	2.04787	0.0708861	0.249072	-2.36775	1.88508	0.00699869	0.0330835
H7A79_RS06220	H7A79_1190	H7A79_RS06220	NA	M	transglycosylase SLT domain-containing protein	0.768698	3.76673	0.0742951	0.250959	0.0945325	3.34332	0.866029	0.960461	-2.35435	2.62644	0.000212116	0.00142998
H7A79_RS06715	H7A79_1284	H7A79_RS06715	NA	NA	hypothetical protein	-0.649661	4.06269	0.190577	0.49783	-0.664859	3.93274	0.068678	0.243235	-1.021	3.84278	0.0102993	0.0468204
H7A79_RS07245	H7A79_1379	H7A79_RS07245	NA	S	hemerythrin domain-containing protein	-2.33218	2.38822	0.0317432	0.128007	-1.26236	2.36454	0.057558	0.214044	-2.42887	2.1345	0.00302559	0.0161342
H7A79_RS07720	H7A79_1470	H7A79_RS07720	NA	S	RDD family protein	-2.00282	1.9603	0.0213724	0.092535	-1.32829	1.86664	0.058702	0.216942	-1.81881	1.74048	0.0101396	0.0462718
H7A79_RS07945	H7A79_1514	H7A79_RS07945	NA	D	peptidoglycan DD-metalloendopeptidase family protein	-0.791654	3.88046	0.0643435	0.224439	-0.645517	3.80752	0.0808921	0.273811	-1.50368	3.5644	9.5e-05	0.000693981
H7A79_RS08010	H7A79_1526	hrpA	NA	L	ATP-dependent RNA helicase HrpA	-1.35401	3.29515	0.0827833	0.269562	-1.55887	3.09022	0.0216261	0.0980383	-2.04412	2.9881	0.00277029	0.0149747
H7A79_RS08020		H7A79_RS08020	NA	K	helix-turn-helix domain-containing protein	-0.798224	3.3873	0.224724	0.558485	-1.1631	3.13976	0.0146373	0.0693958	-2.19019	2.92085	4.38e-05	0.000350278
H7A79_RS08355	H7A79_1595	H7A79_RS08355	NA	NA	cell surface protein	-2.80069	1.97446	0.0463787	0.173074	-1.74161	1.86671	0.04031	0.161784	-2.25275	1.75811	0.00763488	0.0359476
H7A79_RS08545	H7A79_1631	H7A79_RS08545	NA	NA	hypothetical protein	0.985434	2.8524	0.10154	0.315769	1.20056	2.91793	0.0401392	0.161371	1.77195	3.34348	0.000159217	0.00110798
H7A79_RS08575		H7A79_RS08575	NA	L	HNH endonuclease	-1.39846	2.52664	0.0711605	0.243166	-1.60549	2.29916	0.024703	0.108876	-2.0777	2.19686	0.00283755	0.0152371
H7A79_RS08650		H7A79_RS08650	NA	NA	hypothetical protein	-1.24663	2.42944	0.0814815	0.266801	-1.41704	2.21146	0.0431829	0.170723	-1.90047	2.09545	0.00474058	0.0235343
H7A79_RS08935	H7A79_1706	H7A79_RS08935	ko00400,ko01100,ko01110,ko01130,ko01230,map00400,map01100,map01110,map01130,map01230	F	AAA family ATPase	-1.54688	2.31227	0.117253	0.351245	-1.68834	2.08932	0.0139296	0.0670408	-2.79524	1.89906	0.000317502	0.00204737
H7A79_RS09145	H7A79_1743	H7A79_RS09145	NA	T	low molecular weight phosphotyrosine protein phosphatase	-1.48253	3.3376	0.0237771	0.101286	-1.04784	3.28861	0.0409372	0.163749	-1.53449	3.16237	0.00305188	0.0162379
H7A79_RS09255	H7A79_1764	H7A79_RS09255	NA	S	hypothetical protein	-0.104783	1.91434	1	1	-0.957004	1.56978	0.326227	0.649046	-4.01137	1.14892	0.00157845	0.00911351
H7A79_RS09265	H7A79_1766	H7A79_RS09265	NA	NA	hypothetical protein	-1.78699	2.23537	0.0254089	0.106672	-1.51464	2.08246	0.0294228	0.125047	-1.93341	1.98121	0.00618335	0.0294641
H7A79_RS10085	H7A79_1921	ftsE	ko02010,map02010	D	cell division ATP-binding protein FtsE	-0.876201	3.20892	0.115945	0.34813	-0.754485	3.10516	0.223249	0.557186	-1.66503	2.85809	0.00114138	0.00687434
H7A79_RS10570		H7A79_RS10570	NA	NA	pseudogene	-3.05374	1.35495	0.0172453	0.0787254	-1.44479	1.28444	0.146965	0.426558	-6.01625	0.927245	0.000630763	0.00388779
H7A79_RS10725	H7A79_2040	wrbA	ko00130,ko01110,map00130,map01110	S	NAD(P)H:quinone oxidoreductase	-0.462214	3.29508	0.559589	0.908209	0.438763	3.59378	0.282927	0.612152	-1.4317	2.88144	0.00353928	0.0182185
H7A79_RS11205	H7A79_2132	H7A79_RS11205	ko00230,ko00240,map00230,map00240	S	TIGR00730 family Rossman fold protein	-2.41803	2.3657	0.0121168	0.0591007	-1.30889	2.33826	0.0470432	0.182298	-3.32595	2.01346	3.01e-05	0.000246813
H7A79_RS11300	H7A79_2148	H7A79_RS11300	NA	P	ATP-binding cassette domain-containing protein	-1.37786	3.18889	0.0202813	0.089291	-1.01309	3.12442	0.0315826	0.131871	-1.83589	2.9244	0.000258186	0.00171139
H7A79_RS11365	H7A79_2160	H7A79_RS11365	NA	NA	polyprenyl synthetase family protein	-0.865088	2.63351	0.360714	0.741958	-1.74717	2.26952	0.0203526	0.0932211	-2.1299	2.18645	0.00495591	0.0243991
H7A79_RS11530	H7A79_2198	H7A79_RS11530	NA	S	CYTH domain-containing protein	-1.52039	2.34392	0.0685663	0.236017	-1.5643	2.13229	0.0408721	0.163749	-2.76008	1.93062	0.00205273	0.0114345
H7A79_RS11540	H7A79_2200	H7A79_RS11540	NA	NA	hypothetical protein	-1.03044	1.6928	0.365925	0.747953	-1.92936	1.32623	0.0469665	0.182298	-2.594	1.19279	0.00452518	0.0226546
H7A79_RS12320	H7A79_2356	H7A79_RS12320	NA	S	virulence RhuM family protein	-1.49909	2.03625	0.172414	0.463253	-1.75779	1.78751	0.0358444	0.146379	-2.39712	1.6589	0.0054803	0.0266491
H7A79_RS12465	H7A79_2383	H7A79_RS12465	ko00620,ko01100,map00620,map01100	C	L-lactate dehydrogenase	-0.760428	4.02646	0.0736791	0.24968	-0.534499	3.98352	0.142864	0.418073	-1.26046	3.76531	0.000454266	0.00284425
H7A79_RS12550	H7A79_2400	H7A79_RS12550	NA	V	efflux RND transporter periplasmic adaptor subunit	-0.986344	3.46052	0.0655934	0.227069	-0.317428	3.55943	0.472813	0.754951	-1.30368	3.23331	0.00769179	0.0361438
H7A79_RS12685	H7A79_2430	H7A79_RS12685	NA	M	OmpA family protein	0.107457	5.27867	0.798351	0.976755	-0.367579	4.99416	0.27126	0.600556	-1.01105	4.77655	0.000144265	0.00101285
H7A79_RS12895		H7A79_RS12895	NA	NA	hypothetical protein	-5.07551	0.946708	0.0175669	0.0796154	-1.15972	0.938236	0.258615	0.598075	-5.43703	0.564196	0.00523013	0.0256958
H7A79_RS12995	H7A79_2495	msrAB	NA	CO	bifunctional peptide-methionine (S)-S-oxide reductase MsrA/peptide-methionine (R)-S-oxide reductase MsrB	-1.43894	3.74354	0.0161153	0.0742883	-0.929511	3.72832	0.0192224	0.0884899	-2.33097	3.40022	4.76e-07	5.67e-06
H7A79_RS13710	H7A79_2623	ccoP	ko00190,ko01100,ko02020,map00190,map01100,map02020	C	cytochrome-c oxidase, cbb3-type subunit III	-0.0775396	2.89151	1	1	-0.844574	2.50916	0.195637	0.514096	-1.74709	2.26964	0.00564775	0.0273512
H7A79_RS14265	H7A79_2730	H7A79_RS14265	NA	C	(Fe-S)-binding protein	-0.956925	4.66148	0.00847719	0.0437058	-0.91935	4.56284	0.0038475	0.0217507	-1.25018	4.4906	3.18e-05	0.000259323

## Sheet: F.wk8 only
S2 Data. Comparison of Tn5 directed reads from library replicate 1 and 2 host samples to inoculum. F. Tn5 directed reads from library replicate 1 and 2 host samples were compared to inoculum by EdgeR analysis implemented in the Bio-Tradis pipeline. Genes listed met signficance criteria ( logFC < -1, > 1, q < 0.05)
in wk8 gut samples only. Putative housekeeping candidates (ORFs with lower than anticipated gene insertion indexes) were removed to reduce potential false positives.
KEGG pathway and COG category predicted by analysis of the N.musculi GenBank annotation using eggNOG Mapper-v2.						Wk 8 Gut				Wk 6 Gut				Wk 8 Oral
Refseq Locus ID	Genbank Locus ID	Gene Name	KEGG Pathway	COG category	Annotated Function	wk8F_logFC	wk8F_logCPM	Wk8F_PValue	wk8F_q.value	wk6F_logFC	wk6F_logCPM	wk6F_PValue	wk6F_q.value	oral_logFC	oral_logCPM	oral_Pvalue	oral_q.value
H7A79_RS00285		H7A79_RS00285	NA	NA	hypothetical protein	-5.80265	1.40148	0.00240878	0.0145587	-2.2426	1.28299	0.0246988	0.108876	-1.87825	1.29009	0.0331835	0.126284
H7A79_RS01300	H7A79_0241	H7A79_RS01300	NA	M	transglycosylase SLT domain-containing protein	-3.30296	1.51903	0.00653569	0.0350009	0.400839	2.0697	0.56948	0.801516	-1.16154	1.51093	0.158939	0.424255
H7A79_RS02660	H7A79_0499	H7A79_RS02660	NA	L	site-specific DNA-methyltransferase	-7.28583	2.52151	3.35e-06	4.45e-05	-1.67923	2.58227	0.0124769	0.0614805	-1.6401	2.58874	0.0213508	0.0861657
H7A79_RS02920	H7A79_0546	sdhD	ko00020,ko00190,ko00650,ko00720,ko01100,ko01110,ko01120,ko01130,ko01200,map00020,map00190,map00650,map00720,map01100,map01110,map01120,map01130,map01200	C	succinate dehydrogenase, hydrophobic membrane anchor protein	-1.24488	5.01197	0.000179752	0.0015039	-0.785124	5.04237	0.00536447	0.0292831	-0.872873	5.04633	0.00891391	0.0415574
H7A79_RS03510	H7A79_0660	ppk1	ko00190,ko03018,map00190,map03018	H	polyphosphate kinase 1	-1.79185	3.89988	0.000130716	0.001134	-0.952626	3.96847	0.00739019	0.038827	-0.766888	4.05419	0.0200334	0.0821059
H7A79_RS04380	H7A79_0836	H7A79_RS04380	NA	S	PFL family protein	-2.36779	2.99129	0.000403808	0.00298538	-0.36908	3.30787	0.433942	0.727434	-0.336607	3.33386	0.385872	0.764364
H7A79_RS07810	H7A79_1487	H7A79_RS07810	NA	O	glutaredoxin family protein	-2.50893	1.99989	0.00752083	0.0394676	-0.651687	2.14369	0.435069	0.727646	-1.56937	1.89177	0.0341713	0.129534
H7A79_RS08055	H7A79_1533	H7A79_RS08055	NA	M	LrgB family protein	1.09133	5.67848	5.18e-05	0.000510014	0.743835	5.39492	0.041595	0.165559	0.0544856	5.04605	0.849556	0.96746
H7A79_RS08200	H7A79_1564	H7A79_RS08200	NA	NU	pilus assembly protein	-7.19075	6.8102	1.51e-38	2.96e-36	-0.428735	7.48249	0.683449	0.870312	0.4267	7.93193	0.724088	0.903397
H7A79_RS08590	H7A79_1639	H7A79_RS08590	NA	NA	hypothetical protein	1.08907	4.79128	0.000823634	0.00567848	0.422242	4.33192	0.204164	0.524818	0.966827	4.6933	0.00173389	0.00991452
H7A79_RS08635	H7A79_1649	H7A79_RS08635	NA	NA	hypothetical protein	2.12513	4.29588	3.92e-06	5.06e-05	0.843573	3.36246	0.0620893	0.225263	1.05653	3.52516	0.01651	0.0699613
H7A79_RS09625	H7A79_1831	wecB	NA	M	UDP-N-acetylglucosamine 2-epimerase (non-hydrolyzing)	-2.1784	2.3199	0.00486399	0.0272267	-0.975726	2.35951	0.117141	0.361135	-0.782123	2.42148	0.20648	0.519593
H7A79_RS09850	H7A79_1873	cyaY	NA	P	iron donor protein CyaY	-5.80264	1.40148	0.0024151	0.0145587	-2.2427	1.28299	0.024578	0.108728	-2.11015	1.25878	0.0345159	0.130424
H7A79_RS10625	H7A79_2020	H7A79_RS10625	NA	UW	YadA-like family protein	-2.38801	8.95172	2.35e-12	8.26e-11	0.735194	10.0237	0.372649	0.688057	2.73009	11.5762	0.0160333	0.0684297
H7A79_RS10750	H7A79_2045	H7A79_RS10750	NA	NA	MliC family protein	-3.37196	2.22692	0.000186167	0.00155205	-1.7897	2.173	0.0100834	0.0512787	-1.48068	2.22059	0.0188641	0.0783966
H7A79_RS12735	H7A79_2440	H7A79_RS12735	NA	NA	hypothetical protein	-3.06862	2.07047	0.00819585	0.0425352	-1.32654	2.07406	0.0805212	0.273161	-0.912962	2.17757	0.142381	0.394247
H7A79_RS12790	H7A79_2449	H7A79_RS12790	NA	NA	hypothetical protein	-3.08536	2.07426	0.0052192	0.0288036	-1.05723	2.14579	0.13385	0.398204	-1.21067	2.09992	0.0631978	0.211521
H7A79_RS14180	H7A79_2712	H7A79_RS14180	NA	S	DUF808 family protein	-1.13201	4.43552	0.00476888	0.0268221	-0.398668	4.56679	0.240481	0.578711	-0.5778	4.52345	0.0806349	0.257532
H7A79_RS14525	H7A79_2782	H7A79_RS14525	NA	M	right-handed parallel beta-helix repeat-containing protein	-1.08865	4.91427	0.00215081	0.0131681	-0.557165	4.98649	0.0750316	0.259935	-0.617175	4.99936	0.0608609	0.206024

## Sheet: G.wk6only
S2 Data. Comparison of Tn5 directed reads from library replicate 1 and 2 host samples to inoculum. G.Tn5 directed reads from library replicate 1 and 2 host samples were compared to inoculum by EdgeR analysis implemented in the Bio-Tradis pipeline. Genes listed met signficance criteria ( logFC < -1, > 1, q < 0.05)
in wk6 gut samples. Putative housekeeping candidates (ORFs with lower than anticipated gene insertion indexes) were removed to reduce potential false positives.
KEGG pathway and COG category predicted by analysis of the N.musculi GenBank annotation using eggNOG Mapper-v2.						Wk 8 Gut				Wk 6 Gut				Wk 8 Oral
Refseq Locus ID	Genbank Locus ID	Gene Name	KEGG Pathway	COG category	Annotated Function	wk8F_logFC	wk8F_logCPM	Wk8F_PValue	wk8F_q.value	wk6F_logFC	wk6F_logCPM	wk6F_PValue	wk6F_q.value	oral_logFC	oral_logCPM	oral_Pvalue	oral_q.value
H7A79_RS00210	H7A79_0040	acpP	NA	IQ	acyl carrier protein	-2.1713	1.40758	0.0392315	0.15145	-3.49263	1.05684	0.00488747	0.0270233	-1.94712	1.15539	0.0515081	0.180812
H7A79_RS01255	H7A79_0231	H7A79_RS01255	NA	O	OsmC family protein	-2.29841	2.21729	0.0104897	0.0529213	-2.56113	1.96057	0.00389909	0.0219381	-1.90683	2.03549	0.0119498	0.0536047
H7A79_RS01905	H7A79_0356	H7A79_RS01905	NA	L	type IIA DNA topoisomerase subunit B	-0.00701833	7.24876	0.987605	1	2.80446	9.16269	0.000370588	0.00283601	0.434752	7.43279	0.196282	0.49976
H7A79_RS02630	H7A79_0493	H7A79_RS02630	NA	S	PIN domain-containing protein	-1.78828	2.10858	0.0434475	0.165283	-2.30672	1.81972	0.00691152	0.0366357	-1.82672	1.86818	0.0141023	0.061369
H7A79_RS03455	H7A79_0649	H7A79_RS03455	NA	K	helix-turn-helix domain-containing protein	-0.899402	2.88398	0.125607	0.372385	-1.93056	2.48901	0.00153688	0.0097281	-0.979182	2.70014	0.192284	0.492221
H7A79_RS05065	H7A79_0963	H7A79_RS05065	NA	Q	methyltransferase domain-containing protein	-1.94236	1.91761	0.0332992	0.13314	-3.31419	1.55244	0.000769194	0.00532175	-1.29809	1.80105	0.0625936	0.210091
H7A79_RS06125	H7A79_1169	H7A79_RS06125	ko00270,ko00350,ko00360,ko00400,ko00401,ko00950,ko00960,ko01100,ko01110,ko01130,ko01230,map00270,map00350,map00360,map00400,map00401,map00950,map00960,map01100,map01110,map01130,map01230	E	aromatic amino acid transaminase	-0.636717	4.40304	0.182446	0.483575	-1.13154	4.11717	0.00174736	0.0108019	-0.73789	4.26745	0.0178625	0.0747578
H7A79_RS06280	H7A79_1202	H7A79_RS06280	NA	S	pirin family protein	-0.675893	4.89464	0.0465996	0.173348	-1.02148	4.66214	0.000775926	0.00535276	-0.961181	4.69893	0.000495378	0.00308538
H7A79_RS06305	H7A79_1206	H7A79_RS06305	NA	S	hypothetical protein	-1.15475	3.38519	0.0975998	0.306351	-1.29102	3.19549	0.00965046	0.0492877	-1.03302	3.28158	0.0311469	0.119792
H7A79_RS07045	H7A79_1345	queC	ko00790,ko01100,map00790,map01100	F	7-cyano-7-deazaguanine synthase QueC	-0.572616	2.94066	0.355604	0.738427	-2.11713	2.43017	0.00146818	0.00939318	-1.17633	2.62709	0.0471762	0.16896
H7A79_RS07135	H7A79_1360	H7A79_RS07135	NA	NU	PilT/PilU family type 4a pilus ATPase	-0.494435	3.8821	0.308571	0.679898	-1.28826	3.50272	0.00207266	0.0125201	-0.524401	3.76733	0.12738	0.364624
H7A79_RS07890	H7A79_1503	H7A79_RS07890	NA	S	MmcQ/YjbR family DNA-binding protein	-2.38418	1.9222	0.0101046	0.0510879	-2.4371	1.68699	0.00348104	0.0198678	-1.74414	1.76314	0.0293156	0.113498
H7A79_RS08645	H7A79_1651	H7A79_RS08645	NA	NA	hypothetical protein	-1.96896	2.58021	0.0354268	0.139583	-2.25725	2.3317	0.00869934	0.0448148	-1.74823	2.41317	0.026768	0.105166
H7A79_RS08690		H7A79_RS08690	NA	NA	hypothetical protein	-2.79484	1.76454	0.0258425	0.107723	-3.25217	1.47943	0.00822593	0.0428396	-2.21646	1.54209	0.0322043	0.123259
H7A79_RS09705	H7A79_1846	H7A79_RS09705	NA	S	Cof-type HAD-IIB family hydrolase	-1.36355	2.61281	0.0564353	0.202255	-1.97034	2.30941	0.00315453	0.0181787	-1.32698	2.42903	0.0164525	0.0698423
H7A79_RS09885	H7A79_1881	H7A79_RS09885	NA	S	NCS2 family permease	-0.811385	4.98828	0.0217435	0.0936245	-1.0698	4.79048	0.000989287	0.00657682	-0.876651	4.88322	0.00246566	0.0134816
H7A79_RS09935	H7A79_1891	H7A79_RS09935	NA	NA		-5.18953	1.01707	0.0206191	0.0901033	-5.41381	0.721538	0.00717955	0.0379718	-3.24048	0.720586	0.0205029	0.0833104
H7A79_RS10745	H7A79_2044	rpmE	ko03010,map03010	J	50S ribosomal protein L31	-1.57534	1.54838	0.280952	0.639697	-5.97211	1.06469	0.000932438	0.00626894	-2.40256	1.16782	0.053095	0.183398
H7A79_RS10975		H7A79_RS10975	NA	NA	hypothetical protein	-5.07008	0.945029	0.0162915	0.0746616	-5.29327	0.648047	0.00517534	0.0283156	-1.84586	0.766977	0.0698477	0.230205
H7A79_RS11740	H7A79_2236	H7A79_RS11740	NA	NA	RNA-binding protein	-1.70993	2.41853	0.0150886	0.0703837	-2.20356	2.14022	0.0015581	0.00977831	-1.0715	2.36434	0.0611637	0.2063
H7A79_RS14375	H7A79_2752	H7A79_RS14375	NA	NA	pseudogene	-1.97171	1.2922	0.0784858	0.259213	-5.66133	0.868158	0.00199766	0.0122222	-2.11548	0.98984	0.0500081	0.177118
H7A79_RS14565	H7A79_2789	yidD	NA	S	membrane protein insertion efficiency factor YidD	-0.718746	1.57872	0.377545	0.761179	-3.4221	1.00273	0.00841551	0.0435411	-0.968218	1.28903	0.308999	0.67442
