# Supplementary material for: Neisseria genes required for persistence identified via in vivo screening of a transposon mutant library
Source: PLoS Pathog. 2022 May 17;18(5):e1010497. doi: 10.1371/journal.ppat.1010497 (PMC9140248; doi:10.1371/journal.ppat.1010497)
Supplement: S3 Data — A. Host interaction candidates with high similarity to N. gonorrhoeae and N. meningitidis virulence genes. Genes were identified based on analysis of host-microbe interaction genes listed in B. N. gonorrhoeae and N meningitidis comparisons are listed for MC58 and FA1090. H7A79_1831 comparison is based on blastp comparison to CCP19763 from N. meningitidis serogroup K strain ST-8742, BIGSDB alt. ID NEIS2179. Fold changes in red did not meet fold change or q value significance criteria. B. Identification of N. musculi genes sharing high similarity to loci associated with host interaction in N. gonorrhoeae and N. meningitidis. Comparisons shown are pulled from KEGG Sequence Similarity Database (SSDB) Gene Function Identification tool (GFIT) tables, computed by Smith-Waterman similarity search. If high similarity to N. gonorrhoeae or N. meningitidis for a particular locus was not identified, data is displayed for the top hit from any human adapted Neisseria species. (XLSX) [file ppat.1010497.s011.xlsx]

## Sheet: S3 Data A
S3 Data. Neisseria host interaction homologs meeting significance criteria in analysis of mouse passage samples.
A. Host interaction candidates with high similarity to N. gonorrhoeae and N. meningitidis virulence genes. log2FC in red indicates a particular sample did not meet signficance cut offs.
Genes were identified based on analysis of host-microbe genes listed in B. % ID is based on KEGG Sequence Similarity Database (SSDB) Gene Function Identification tool (GFIT) tables, computed by pairwise Smith-Waterman similarity searches.
Ngo or Nme comparisons are listed for Nme MC58 and Ngo FA1090. H7A79_1831 comparison is based on blastp comparison to CCP19763 from Nme serogroup K strain ST-8742, bigsDB alt. ID NEIS2179
REFSEQ ID	GENBANK ID	oral Log2FC	wk6F Log2FC	wk8F Log2FC	Human Adapted Neisseria gene name	Ngo/Nme gene ID	% ID to Ngo/Nme locus	Function	Annotation	Alternate gene name
H7A79_RS09580	H7A79_1822	-7.01146	-7.20735	-8.17655	pilF	NMB0329	79.1	motility	pilB; type IV-A pilus assembly ATPase PilB; K02652 type IV pilus assembly protein PilB
H7A79_RS08200	H7A79_1564	0.4267	-0.428735	-7.19075	pilZ	NMB0770	59.3	motility	minor pilin
H7A79_RS01185	H7A79_0214	-5.35288	-5.0921	-6.92608	exbD	NMB1728	70.8	transport	exbD; biopolymer transport protein ExbD; K03559 biopolymer transport protein ExbD
H7A79_RS12510	H7A79_2393	-5.72527	-5.70038	-6.69647	rmpM	NMB0382	69.3	transport	outer membrane protein class 4; K03286 OmpA-OmpF porin, OOP family
H7A79_RS09110	H7A79_1736	-4.9918	-6.09255	-5.95873	pglB	NMB1820	78.3	pilin glycosylation	bacterial sugar transferase family protein
H7A79_RS02295	H7A79_0692	-3.90556	-3.28683	-5.70103	nspA	NMB0663	44.8	cell adhesion	outer membrane autotransporter barrel domain protein
H7A79_RS01245	H7A79_0229	-5.18833	-5.77945	-5.3853	rfaD	NMB0828	85.6	LPS	rfaD; ADP-glyceromanno-heptose 6-epimerase; K03274 ADP-L-glycero-D-manno-heptose 6-epimerase [EC:5.1.3.20]
H7A79_RS10400	H7A79_1980	-6.03128	-4.98163	-4.82751	htrB	NMB1418	77.2	LPS	bacterial lipid A biosynthesis acyltransferase family protein; K02517 Kdo2-lipid IVA lauroyltransferase/acyltransferase [EC:2.3.1.241 2.3.1.-]	lpxL
H7A79_RS06415	H7A79_1228	-8.45207	-5.93627	-4.59931	pilK	NMB0889	46.4	motility	pilX family domain protein; K02673 type IV pilus assembly protein PilX
H7A79_RS07665	H7A79_1460	-5.41231	-4.35806	-4.58933	ppiC/CBF	NMB0345	50.2	cell adherence	hypothetical protein/PPIC-type PPIASE domain protein; K03769 peptidyl-prolyl cis-trans isomerase C [EC:5.2.1.8]
H7A79_RS07830	h7a79_1491	-3.56687	-2.86772	-4.50823	bfrA	NMB1207	89.6	iron storage	bacterioferritin; K03594 bacterioferritin [EC:1.16.3.1]
H7A79_RS07645	H7A79_1456	-5.83607	-3.99228	-4.49722	mtrR	NMB1717	46.4	regulators	bacterial regulatory, tetR family protein; K03577 TetR/AcrR family transcriptional regulator, acrAB operon repressor	acrR
H7A79_RS06420	H7A79_1229	-4.66216	-4.57542	-4.48913	pilJ	NMB0888	40.2	motility	putative type IV pilus assembly protein; K02672 type IV pilus assembly protein PilW
H7A79_RS06410	H7A79_1227	-4.31092	-4.61136	-4.42686	pilX	NMB0890	39.4	motility	pilX family domain protein; K02673 type IV pilus assembly protein PilX
H7A79_RS08955	H7A79_1710	-4.69327	-5.40598	-4.26774	pilN	NMB1809	49	motility	fimbrial assembly family protein; K02663 type IV pilus assembly protein PilN
H7A79_RS07855	H7A79_1496	-3.43666	-2.54754	-3.67874	macA	NMB0548	64.5	transport	efflux transporter, RND family, MFP subunit; K13888 membrane fusion protein, macrolide-specific efflux system
H7A79_RS06275	H7A79_1201	-2.38633	-2.74283	-3.6539	nth	NMB0533	88.5	base excision repair	nth; endonuclease III; K10773 endonuclease III [EC:4.2.99.18]	nth
H7A79_RS09735	H7A79_1852	-3.53377	-2.783	-3.4241	sliC	NGO1063	44.8	lysozyme inhibition	membrane-bound lysozyme-inhibitor of c-type lysozyme family protein	mliC
H7A79_RS05705	H7A79_1087	-3.57061	-2.97461	-3.26926	rfaF	NMB1527	73.3	LPS	rfaF; lipopolysaccharide heptosyltransferase II; K02843 heptosyltransferase II [EC:2.4.-.-]	waaf
H7A79_RS04295	H7A79_0824	-2.52173	-2.73334	-3.07839	hlyIII	NMB1646	65.4	toxins	channel, hemolysin III family protein; K11068 hemolysin III	hlyIII
H7A79_RS06630	H7A79_1269	-2.28444	-2.55891	-2.75904	ltgD/mltB	NMB1279	60.9	cell wall remodeling	lytic murein transglycosylase B
H7A79_RS07690	H7A79_1464	-2.90199	-2.60544	-2.65471	tspa/fimV	NMB0341	33.2	motility	fimV; fimV N-terminal domain; K07288 uncharacterized membrane protein	fimV
H7A79_RS07825	h7a79_1490	-3.5776	-3.59277	-2.60519	bfrB	NMB1206	83.4	iron storage	bacterioferritin; K03594 bacterioferritin [EC:1.16.3.1]
H7A79_RS08970	H7A79_1713	-2.12882	-2.66625	-2.52027	farR	NGO0058	76.7	regulators	hpaR; homoprotocatechuate degradation operon regulator, HpaR	hpaR
H7A79_RS09610	H7A79_1828	-1.84947	-2.35906	-2.49214	ctrC	NMB0073	75.8	capsule	ABC-2 type transporter family protein; K09688 capsular polysaccharide transport system permease protein	kpsM
H7A79_RS01240	H7A79_0228	-2.90348	-3.36548	-2.26868	rfaE	NMB0825	74.4	LPS	bifunctional protein RfaE, domain I; K21344 D-glycero-beta-D-manno-heptose-7-phosphate kinase [EC:2.7.1.167]
H7A79_RS11665	H7A79_2221	-2.06343	-2.71562	-2.18684	rfaC	NMB2156	88	LPS	lpxC; UDP-3-O-[3-hydroxymyristoyl] N-acetylglucosamine deacetylase; K02535 UDP-3-O-[3-hydroxymyristoyl] N-acetylglucosamine deacetylase [EC:3.5.1.108]	lpxC
H7A79_RS09625	H7A79_1831	-0.782123	-0.975726	-2.1784	csiA	NEIS2179, CCP19763	72.2	capsule synthesis	UDP-N-acetylglucosamine 2-epimerase (non-hydrolyzing)	wecB
H7A79_RS09575	H7A79_1821	-1.98387	-2.01553	-2.098	pilG	NMB0333	68.1	motility	type II secretion system (T2SS), F family protein; K02653 type IV pilus assembly protein PilC
H7A79_RS08960	H7a79_1711	-2.49861	-2.02595	-2.06672	pilM	NMB1808	58.4	motility	type IV pilus assembly PilM family protein; K02662 type IV pilus assembly protein PilM
H7A79_RS06935	H7A79_1327	-1.91972	-2.16169	-1.9772	NMB0792	NMB0792	81.1	transport	DASS family sodium-coupled anion symporter
H7A79_RS03650	H7A79_0689	-2.1188	-2.19665	-1.93789	dacC	NMB0877	50.4	cell wall remodeling	serine-type D-Ala-D-Ala carboxypeptidase
H7A79_RS04460	H7A79_0851	-1.73114	-1.3708	-1.91073	mip	NMB1567	61.1	virulence	FKBP-type peptidyl-prolyl cis-trans isomerase
H7A79_RS03235	H7A79_0606	-1.91637	-1.77634	-1.88418	gdhA	NMB1710	82.8	AA metabolism	NADP-specific glutamate dehydrogenase/glutamate/Leucine/Phenylalanine/Valine dehydrogenase family protein; K00262 glutamate dehydrogenase (NADP+) [EC:1.4.1.4]
H7A79_RS07845	H7A79_1494	-1.32526	-1.60372	-1.78843	comP	NMB2016	55.4	motility, adhesion	comP
H7A79_RS02295	H7A79_0433	-1.9284	-1.74109	-1.71407	amgK	NMB0279	85	MurNAc salvage	N-acetylmuramate 1-kinase [EC:2.7.1.221] | (GenBank) phosphotransferase enzyme family protein	amgK
H7A79_RS06430	H7A79_1231	-2.28957	-1.58297	-1.64332	fimT/pilH	NMB0886	50.9	motility	prepilin-type N-terminal cleavage/methylation domain protein; K08084 type IV fimbrial biogenesis protein FimT
H7A79_RS03645	H7A79_0688	-1.52305	-1.64193	-1.61709	slam1	NMB0313	52	transport	surface protein export
H7A79_RS06425	H7A79_1230	-1.928	-2.70054	-1.61665	pilI	NMB0887	43.5	motility	type IV pilus modification protein PilV; K02671 type IV pilus assembly protein PilV
H7A79_RS01180	H7A79_0213	-1.75028	-2.03207	-1.39409	exbB	NMB1729	68.5	transport	motA/TolQ/ExbB proton channel family protein; K03561 biopolymer transport protein ExbB
H7A79_RS12550	H7A79_2400	-1.30368	-0.317428	-0.986344	farA	NMB0318	62.9	transport	efflux transporter, RND family, MFP subunit; K03543 membrane fusion protein, multidrug efflux system	emrA
H7A79_RS01980	H7a79_0369	-4.00722	0.214758	-0.500259	bcp	NMB0750	85.7	RNS/ROS defense	ahpC/TSA family protein; K03564 thioredoxin-dependent peroxiredoxin [EC:1.11.1.24]
H7A79_RS07135	H7A79_1360	-0.524401	-1.28826	-0.494435	pilT2	NMB0768	82.7	motility	twitching motility protein	annotated as pilU
H7A79_RS09130	H7A79_1740	-5.60976	2.77658	2.90029	pglC	NMB1821	82.3	pilin glycosylation	degT/DnrJ/EryC1/StrS aminotransferase family protein
H7A79_RS13140	H7A79_2523	-0.759699	3.15267	3.33382	kdsA	NMB1283	80.4	LPS	kdsA; 3-deoxy-8-phosphooctulonate synthase; K01627 2-dehydro-3-deoxyphosphooctonate aldolase (KDO 8-P synthase) [EC:2.5.1.55]
H7A79_RS00190	H7A79_0036	-2.31013	-1.96786	-1.91528	NMB0039	NMB0039	57.6	surface associated antigen	spore cortex protein
																							0.12963

## Sheet: S3 Data B
S3 Data. Neisseria host interaction homologs meeting significance criteria in analysis of mouse passage samples.
B. Identification of Nmus genes sharing high similarity to loci associated with host interaction in Ngo and Nme. Comparisons shown are pulled from KEGG Sequence Similarity Database (SSDB) Gene Function Identification tool (GFIT) tables, computed by Smith-Waterman similarity search.
If high similarity to Ngo or Nme for a particular locus was not identified, data is displayed for the top hit from any human adapted Neisseria species.
* H7A79_1831 comparison is based on blastp comparison to CCP19763 from Nme serogroup K strain ST-8742, bigsDB alt. ID NEIS2179
Nessieria gene name(locus tag)	Nmus Genbank Locus	%ID to Nme MC58	% ID to Ngo FA1090	% ID to N. lactamica NLA19310	% ID to N. elongata subsp. Glycolitica ATCC 29315	Annotation and/or link to assoicated pathway	Alternative name
pabBC(NMB1970)	H7A79_0027	64.7				chorismate binding enzyme family protein; K03342 para-aminobenzoate synthetase / 4-amino-4-deoxychorismate lyase [EC:2.6.1.85 4.1.3.38]	pabBC
metF(NELON_05075)	H7A79_0031				87.2	metF; 5,10-methylenetetrahydrofolate reductase; K00297 methylenetetrahydrofolate reductase (NADH) [EC:1.5.1.54]
glmU(NMB0038)	H7A79_0035	78.7				UDP-N-acetylglucosamine diphosphorylase/glucosamine-1-phosphate N-acetyltransferase; K04042 bifunctional UDP-N-acetylglucosamine pyrophosphorylase / glucosamine-1-phosphate N-acetyltransferase [EC:2.7.7.23 2.3.1.157]
ngo2054/NMB0039	H7A79_0036	57.6				spore cortex protein
ptsH(NMB2045)	H7A79_0045	84.1				phosphocarrier, HPr family protein; K02784 phosphocarrier protein HPr
ptsI(NMB2044)	H7A79_0046	75.4				ptsP; phosphoenolpyruvate-protein phosphotransferase; K08483 phosphoenolpyruvate-protein phosphotransferase (PTS system enzyme I) [EC:2.7.3.9]
acp1(NMB2095)	H7A79_0052	54.4				hypothetical
kat(NMB0216)	H7A79_0057	89				catalase family protein; K03781 catalase [EC:1.11.1.6]
hisJ(NMB1612)	H7A79_0096	67.8				bacterial extracellular solute-binding, 3 family protein; K02030 polar amino acid transport system substrate-binding protein	ABC.PA.S/HisJ/ArtiI
aniA(NMB1623)	H7A79_0120	78.9				nirK; nitrite reductase, copper-containing; K00368 nitrite reductase (NO-forming) [EC:1.7.2.1]	nirk
norB(NMB1622)	H7A79_0121	75.3				cytochrome C and Quinol oxidase polypeptide I family protein; K04561 nitric oxide reductase subunit B [EC:1.7.2.5]
lpda(NMB1344)	H7A79_0126	85.9				dihydrolipoyl dehydrogenase; K00382 dihydrolipoamide dehydrogenase [EC:1.8.1.4]
dgk(NMB1558)	H7A79_0162	54				prokaryotic diacylglycerol kinase family protein; K00901 diacylglycerol kinase (ATP) [EC:2.7.1.107]
fhaB (NMB1768)	H7A79_0198	41.8				hemagluttinin repeat family protein; K15125 filamentous hemagglutinin	fhaB
hemagglutinin/hemolysin (NMB0493)	H7A79_0208	37.7				filamentous hemagglutinin family N-terminal domain protein; K15125 filamentous hemagglutinin	fhaB
hecB(NMB1762)	H7A79_0209	58.1				hemolysin secretion/activation ShlB/FhaC/HecB family protein
tonB(NMB1730)	H7a79_0212	45.3				tonB family C-terminal domain protein
exbB(NMB1729)	H7A79_0213	68.5				motA/TolQ/ExbB proton channel family protein; K03561 biopolymer transport protein ExbB
exbD(NMB1728)	H7A79_0214	70.9				exbD; biopolymer transport protein ExbD; K03559 biopolymer transport protein ExbD
rfaE(NMB0825)	H7A79_0228	74.4				bifunctional protein RfaE, domain I; K21344 D-glycero-beta-D-manno-heptose-7-phosphate kinase [EC:2.7.1.167]
rfaD(NMB0828)	H7A79_0229	85.6				rfaD; ADP-glyceromanno-heptose 6-epimerase; K03274 ADP-L-glycero-D-manno-heptose 6-epimerase [EC:5.1.3.20]
aroG(NMB0307)	H7A79_0240	82				3-deoxy-7-phosphoheptulonate synthase; K01626 3-deoxy-7-phosphoheptulonate synthase [EC:2.5.1.54]
ychF(NMB1838)	H7A79_02435	94.5				hypothetical protein; K06942 ribosome-binding ATPase
eriC(NMB2006)	H7A79_0267	74.4				voltage gated chloride channel family protein
ilvD-2(NMB1150)	H7A79_0289	83.4				ilvD; dihydroxy-acid dehydratase; K01687 dihydroxy-acid dehydratase [EC:4.2.1.9]
pnp(NMB0758)	H7A79_0298	89.6				K00962 polyribonucleotide nucleotidyltransferase [EC:2.7.7.8] | (GenBank) pnp; polyribonucleotide nucleotidyltransferase
mutL(NMB1442)	H7A79_0306	75.8				DNA mismatch repair MutL family protein; K03572 DNA mismatch repair protein MutL
pgm(NMB0790)	H7A79_0309	81.5				phosphoglucomutase/phosphomannomutase, C-terminal domain protein; K15778 phosphomannomutase / phosphoglucomutase [EC:5.4.2.8 5.4.2.2]
galU(NMB0638)	H7A79_0357	87.4				galU; UTP-glucose-1-phosphate uridylyltransferase; K00963 UTP--glucose-1-phosphate uridylyltransferase [EC:2.7.7.9]
bcp(NMB0750)	H7a79_0369	85.7				ahpC/TSA family protein; K03564 thioredoxin-dependent peroxiredoxin [EC:1.11.1.24]
tspB(NMB1548)	H7A79_0412	31.8				neisseria meningitidis TspB family protein
lptD(NMB0280)	H7A79_0432	61.5				organic solvent tolerance family protein; K04744 LPS-assembly protein
amgK(NMB0279)	H7A79_0433	85				N-acetylmuramate 1-kinase	amgK
misR(NGO_0177)	H7A79_0459		90.2			transcriptional regulatory, C terminal family protein; K02483 two-component system, OmpR family, response regulator	cpxR
misS (NGO_0176)	H7A79_0460		70.2			histidine kinase-, DNA gyrase B-, and HSP90-like ATPase family protein; K02484 two-component system, OmpR family, sensor kinase
kdsB(NMB0675)	H7A79_0466	71.6				kdsB; 3-deoxy-D-manno-octulosonate cytidylyltransferase; K00979 3-deoxy-manno-octulosonate cytidylyltransferase (CMP-KDO synthetase) [EC:2.7.7.38]
aroD(NMB1446)	H7A79_0581	54.4				aroD; 3-dehydroquinate dehydratase, type I; K03785 3-dehydroquinate dehydratase I [EC:4.2.1.10]
norM(NMB0812)	H7A79_0584	73.4				MATE efflux family protein; K03327 multidrug resistance protein, MATE family
gdhA(NMB1710)	H7A79_0606	82.8				glutamate/Leucine/Phenylalanine/Valine dehydrogenase family protein; K00262 glutamate dehydrogenase (NADP+) [EC:1.4.1.4]
mntC (NMB0586)	H7A79_0616	70.7				periplasmic solute binding family protein; K02077 zinc/manganese transport system substrate-binding protein
mpl-1(NMB1145)	H7A79_0617	82.5				mpl; L-alanyl-gamma-D-glutamyl-meso-diaminopimelate ligase; K02558 UDP-N-acetylmuramate: L-alanyl-gamma-D-glutamyl-meso-diaminopimelate ligase [EC:6.3.2.45]
ybiT(NMB1240)	H7A79_0641	91				heme ABC exporter, ATP-binding protein CcmA	ccmA
lasT(NMB1348)	H7A79_0651	82				putative RNA methylase; K02533 tRNA/rRNA methyltransferase [EC:2.1.1.-]
purL(NMB1996)	H7A79_0681	79.2				purL; phosphoribosylformylglycinamidine synthase; K01952 phosphoribosylformylglycinamidine synthase [EC:6.3.5.3]
slam1(NMB0313)	H7A79_0688	52				SLAM conserved hypothetical protein
dacC(NGO0443)(NMB0877)	H7A79_0689	50.4	48			serine-type D-Ala-D-Ala carboxypeptidase
nspA(NMB0663)	H7A79_0692	44.8				outer membrane autotransporter barrel domain protein
fhaB(NMB1753)	H7A79_0767	55.8				putative crispr assocaited endoribonuclease cas2
hlyIII (NMB1646)	H7A79_0824	65.4				channel, hemolysin III family protein; K11068 hemolysin III	hlyIII
purC(NMB0757)	H7A79_0835	83.2				purC; phosphoribosylaminoimidazolesuccinocarboxamide synthase; K01923 phosphoribosylaminoimidazole-succinocarboxamide synthase [EC:6.3.2.6]	purC
ampD(NMB0668)	H7A79_0839	70.6				N-acetylmuramoyl-L-alanine amidase family protein; K03806 N-acetyl-anhydromuramoyl-L-alanine amidase [EC:3.5.1.28]
Mip(NMB1567)	H7A79_0851	61.1				putative FKBP-type peptidyl-prolyl cis-trans isomerase FkpA; K03772 FKBP-type peptidyl-prolyl cis-trans isomerase FkpA
pilW(NMB1309)	H7A79_0882	68.9				type IV pilus biogenesis/stability protein PilW;
fhs(NMB1839)	H7A79_0907	86				formate--tetrahydrofolate ligase family protein; K01938 formate--tetrahydrofolate ligase [EC:6.3.4.3]
pqiB(NMB1671)	H7A79_0959	69.4				mce related family protein; K06192 paraquat-inducible protein B
rfaF(NMB1527)	H7A79_1087	73.3				rfaF; lipopolysaccharide heptosyltransferase II; K02843 heptosyltransferase II [EC:2.4.-.-]	waaf
aroC(NMB1680)	H7A79_1154	84.8				aroC; chorismate synthase; K01736 chorismate synthase [EC:4.2.3.5]
prc(NMB1332)	H7A79_1159	77.2				C-terminal processing peptidase family protein; K03797 carboxyl-terminal processing protease [EC:3.4.21.102]
nth (Nmb0533)	H7A79_1201	88.5				nth; endonuclease III; K10773 endonuclease III [EC:4.2.99.18]	nth
pilX(NMB0890)	H7A79_1227	39.4				prepilin-type N-terminal cleavage/methylation domain protein;
pilK(NMB0889)	H7A79_1228	46.4				pilX family domain protein; K02673 type IV pilus assembly protein PilX
pilJ(NMB0888)	H7A79_1229	40.2				putative type IV pilus assembly protein; K02672 type IV pilus assembly protein PilW	pilW
pilI(NMB0887)	H7A79_1230	43.5				type IV pilus modification protein PilV; K02671 type IV pilus assembly protein PilV
pilH/fimT(NMB0886)	H7A79_1231	50.9				prepilin-type N-terminal cleavage/methylation domain protein; K08084 type IV fimbrial biogenesis protein FimT
mltB/lgtD(NMB1279)	H7a79_1269	60.9				putative membrane-bound lytic murein transglycosylase B; K08305 membrane-bound lytic murein transglycosylase B [EC:4.2.2.-]
hfq(NMB0748)	H7A79_1313	84.5				hfq; RNA chaperone Hfq; K03666 host factor-I protein
NMB0792	H7A79_1327	81.1				na+ symporter family protein; K14445 solute carrier family 13 (sodium-dependent dicarboxylate transporter), member 2/3/5
gltS(NMB0085)	H7A79_1356	81.1				gltS; sodium/glutamate symporter; K03312 glutamate:Na+ symporter, ESS family
pilT2(NMB0768)	H7A79_1360	82.7				twitching motility protein	annotated as pilU
fetA(NMB1988)(NGO2093)	H7A79_1371	69.6	70.1			tonB-dependent siderophore receptor family protein; K16087 hemoglobin/transferrin/lactoferrin receptor protein	frpb
rnc(NMB0686)	H7A79_1439	64.2				rnc; ribonuclease III; K03685 ribonuclease III [EC:3.1.26.3]
dedA(NMB1689)	H7A79_1450	70.9				hypothetical protein	dedA-2
mtrE(NMB1714)	H7A79_1453	69.1				efflux transporter, outer membrane factor (OMF) lipo, NodT family protein; K18139 outer membrane protein, multidrug efflux system	oprM
mtrD(NMB1715)	H7A79_1454	79.5				RND transporter, hydrophobe/amphiphile efflux-1 family protein; K18138 multidrug efflux pump	acrB
mtrC(NMB1716)	H7A79_1455	68				efflux transporter, RND family, MFP subunit; K03585 membrane fusion protein, multidrug efflux system	acrA
mtrR(NMB1717)	H7A79_1456	46.4				bacterial regulatory, tetR family protein; K03577 TetR/AcrR family transcriptional regulator, acrAB operon repressor	acrR
ppiC(NMB0345)	H7A79_1460	50.2				PPIC-type PPIASE domain protein; K03769 peptidyl-prolyl cis-trans isomerase C [EC:5.2.1.8]	CBF
ispZ(NMB0342)	H7A79_1463	65.5				ispZ; intracellular septation protein A; K06190 intracellular septation protein
tspA(NMB0341)	H7A79_1464	33.2				fimV N-terminal domain; K07288 uncharacterized membrane protein
ilvl(NMB1577)	H7A79_1473	87.4				ilvB; acetolactate synthase, large subunit, biosynthetic type; K01652 acetolactate synthase I/II/III large subunit [EC:2.2.1.6]
bfrB(NMB1206)	h7a79_1490	83.4				bacterioferritin; K03594 bacterioferritin [EC:1.16.3.1]
bfrA(NMB1207)	h7a79_1491	84.4				bacterioferritin; K03594 bacterioferritin [EC:1.16.3.1]
comP(NMB2016)	H7A79_1494	55.4				prepilin-type N-terminal cleavage/methylation domain protein; K02655 type IV pilus assembly protein PilE
pilV(Nmb0547)	H7A79_1495	43.7				prepilin-type N-terminal cleavage/methylation domain protein
macA(NMB0548)	H7A79_1496	64.5				efflux transporter, RND family, MFP subunit; K13888 membrane fusion protein, macrolide-specific efflux system
sppA (NMB2127)	H7A79_1525	62				peptidase S49 family protein; K04773 protease IV [EC:3.4.21.-]	sppA
fur(NMB0205)	H7A79_1552	88.3				ferric uptake regulator family protein; K03711 Fur family transcriptional regulator, ferric uptake regulator
pilZ(NMB0770)	H7A79_1564	59.3				type IV pilus assembly protein PilZ
dsbA-3(NMB0407)	H7A79_1588	64.2				DSBA-like thioredoxin domain protein; K03673 protein dithiol oxidoreductase (disulfide-forming) [EC:1.8.4.15]
lplT (NMB1515)	H7A79_1673	75.7				major Facilitator Superfamily protein	lplT
msbB/lpxL(NMB1801)	H7A79_1686	68.6				bacterial lipid A biosynthesis acyltransferase family protein; K02517 Kdo2-lipid IVA lauroyltransferase/acyltransferase [EC:2.3.1.241 2.3.1.-]	lpxL
aroB(NMB1814)	H7a79_1705	76.9				aroB; 3-dehydroquinate synthase; K01735 3-dehydroquinate synthase [EC:4.2.3.4]
pilQ(NMB1812)	H7A79_1707	56.7				type IV pilus secretin PilQ family protein; K02666 type IV pilus assembly protein PilQ
pilP(NMB1811)	H7A79_1708	53.8				pilus assembly, PilP family protein; K02665 type IV pilus assembly protein PilP
pilO(NMB1810)	H7A79_1709	61.6				pilus assembly, PilO family protein; K02664 type IV pilus assembly protein PilO
pilN(NMB1809)	H7A79_1710	49				fimbrial assembly family protein; K02663 type IV pilus assembly protein PilN
pilM(NMB1808)	H7a79_1711	58.4				type IV pilus assembly PilM family protein; K02662 type IV pilus assembly protein PilM
farR(NGO_0058)(NMB1843)	H7A79_1713	76.6	76.7			hpaR; homoprotocatechuate degradation operon regulator, HpaR	hpaR
pglF(NMB1818)	H7A79_1730	45.1				polysaccharide biosynthesis family protein
pglB(NMB1820)	H7A79_1736	78.3				bacterial sugar transferase family protein
pglC(NMB1821)	H7A79_1740	82.3				degT/DnrJ/EryC1/StrS aminotransferase family protein
pglD(NMB1822)	H7A79_1741	70.7				NAD dependent epimerase/dehydratase family protein
rfaE2(NMB2076)	H7A79_1752	82.1				bifunctional protein RfaE, domain II; K21345 D-glycero-beta-D-manno-heptose 1-phosphate adenylyltransferase
pilD(NMB0332)	H7A79_1820	72.2				bacterial Peptidase A24 N-terminal domain protein; K02654 leader peptidase (prepilin peptidase) / N-methyltransferase [EC:3.4.23.43 2.1.1.-]
pilG(NMB0333)	H7A79_1821	68.1				type II secretion system (T2SS), F family protein; K02653 type IV pilus assembly protein PilC
pilF(NMB0329)	H7A79_1822	79.1				pilB; type IV-A pilus assembly ATPase PilB; K02652 type IV pilus assembly protein PilB
ctrD(NMB0074)	H7A79_1827	84				ABC transporter family protein; K09689 capsular polysaccharide transport system ATP-binding protein [EC:7.6.2.12]	kpsT
ctrC(NMB0073)	H7A79_1828	75.8				ABC-2 type transporter family protein; K09688 capsular polysaccharide transport system permease protein	kpsM
ctrB(NMB0072)	H7A79_1829	66.6				polysaccharide export inner-membrane, BexC/CtrB/KpsE family protein; K10107 capsular polysaccharide transport system permease protein	kpsE
ctrA(NMB0071)	H7A79_1830	63.2				polysaccharide biosynthesis/export family protein; K01991 polysaccharide biosynthesis/export protein	wza
wecB(SAMEA4504057) NEIS2179 (csiA, cskA ST-8742 locus CCP19763)*	H7A79_1831*	72.2				UDP-N-acetylglucosamine 2-epimerase (non-hydrolyzing)
ctrE/lipA(NMB0082)	H7a79_1838	64.7				capsule polysaccharide biosynthesis family protein; K07266 capsular polysaccharide export protein	kpsc
ctrF/lipB(NMB0083)	H7A79_1839	60.8				capsule polysaccharide biosynthesis family protein; K07265 capsular polysaccharide export protein	kpsS
pepP (NMB1428)	H7A79_1844	67.8				metallopeptidase M24 family protein; K01262 Xaa-Pro aminopeptidase [EC:3.4.11.9]	pepP
cbbA(NMB1869)	H7A79_1851	90.7				fba; fructose-bisphosphate aldolase, class II, Calvin cycle subtype; K01624 fructose-bisphosphate aldolase, class II [EC:4.1.2.13]
sliC (NGO_1063)	H7A79_1852		44.8			membrane-bound lysozyme-inhibitor of c-type lysozyme family protein
mlaA(NMB1961)	H7A79_1865	61.3				vacJ like lipofamily protein; K04754 phospholipid-binding lipoprotein MlaA	vacJ
tufA(NMB0139)	H7A79_1892	95.9				translation elongation factor Tu; K02358 elongation factor Tu
ntrY(NMB0114)	H7A79_1899	69.1				sensory box protein	ntrY
rsmB(nmb0112)	H7A79_1901	79.6				sun; ribosomal RNA small subunit methyltransferase B; K03500 16S rRNA (cytosine967-C5)-methyltransferase [EC:2.1.1.176]
dprA(NMB0116)	H7A79_1906	63.9				dprA; DNA protecting protein DprA; K04096 DNA processing protein
pilA/ftsY(NMB0045)	H7A79_1919	68.4				ftsY; signal recognition particle-docking protein FtsY; K03110 fused signal recognition particle receptor
pilE(NMB0018)	H7A79_1928	37				pilin
metH(NMB0944)	H7A79_1954	70.3				metE; 5-methyltetrahydropteroyltriglutamate--homocysteine S-methyltransferase; K00549 5-methyltetrahydropteroyltriglutamate--homocysteine methyltransferase [EC:2.1.1.14]
lpxl/htrB(NMB1418)	H7A79_1980	77.2				bacterial lipid A biosynthesis acyltransferase family protein; K02517 Kdo2-lipid IVA lauroyltransferase/acyltransferase [EC:2.3.1.241 2.3.1.-]	lpxL
pilC1(NGO_0055)	H7A79_2008		36.5			neisseria PilC beta-propeller domain protein; K02674 type IV pilus assembly protein PilY1
metG(Nmb0030)	H7A79_2015	82				metG; methionine--tRNA ligase, beta subunit; K01874 methionyl-tRNA synthetase [EC:6.1.1.10]
hsf/nhhA(NMB0992)	H7A79_2020	29				hemagglutinin family protein; K21449 trimeric autotransporter adhesin
grxC(NMB1790)	H7A79_2022	66.3				grxC; glutaredoxin 3; K03676 glutaredoxin 3
frpA related protein (NMB1405)	H7A79_2031	60.9				hemolysin-type calcium-binding repeat family protein	frpA
kdtA(NMB0014)	H7A79_2114	64.6				3-Deoxy-D-manno-octulosonic-acid transferase family protein; K02527 3-deoxy-D-manno-octulosonic-acid transferase [EC:2.4.99.12 2.4.99.13 2.4.99.14 2.4.99.15]
tamA(NMB2134)	H7A79_2121	66.8				surface antigen family protein; K07278 translocation and assembly module TamA
mutS(NMB2160)	H7A79_2151	80.8				DNA mismatch repair protein MutS; K03555 DNA mismatch repair protein MutS
envA/lpxC (NMB0017)	H7A79_2212	88				lpxC; UDP-3-O-[3-hydroxymyristoyl] N-acetylglucosamine deacetylase; K02535 UDP-3-O-[3-hydroxymyristoyl] N-acetylglucosamine deacetylase [EC:3.5.1.108]	lpxC
rfaC(NMB2156)	H7A79_2221	69.3		`		rfaC; lipopolysaccharide heptosyltransferase I; K02841 heptosyltransferase I [EC:2.4.-.-]	rfaC
pilU(NMB0051)	H7A79_2233	64.5				twitching motility protein
pilT1(NMB0052)	H7A79_2234	87.2				twitching motility protein	pilT
penA(NMB0413)	H7A79_2279	72.9				penicillin binding transpeptidase domain protein; K03587 cell division protein FtsI (penicillin-binding protein 3) [EC:3.4.16.4]	ftsI
lpxB(NMB0199)	H7A79_2311	72.8				pxB; lipid-A-disaccharide synthase; K00748 lipid-A-disaccharide synthase [EC:2.4.1.182]
aroE(NMB0358)	H7A79_2332	66.8				aroE; shikimate 5-dehydrogenase; K00014 shikimate dehydrogenase [EC:1.1.1.25]
lpxA(NMB0178)	H7A79_2335	83.7				lpxA; acyl-[acyl-carrier-protein]-UDP-N-acetylglucosamine O-acyltransferase; K00677 UDP-N-acetylglucosamine acyltransferase [EC:2.3.1.129]
lpxD(NMB0180)	H7A79_2337	79				UDP-3-O-[3-hydroxymyristoyl] glucosamine N-acyltransferase; K02536 UDP-3-O-[3-hydroxymyristoyl] glucosamine N-acyltransferase [EC:2.3.1.191]
ompH/hlpA(NMB0181)	H7A79_2338	57				outer membrane family protein; K06142 outer membrane protein	hipA
bamA(NMB0182)	H7A79_2339	75.8				omp85
nlpD(NMB1483)	H7A79_2372	46.2				lysM domain protein; K06194 lipoprotein NlpD
rmpM(NMB0382)	H7A79_2393	69.3				outer membrane protein class 4; K03286 OmpA-OmpF porin, OOP family
farA(NMB0318)	H7A79_2400	62.9				efflux transporter, RND family, MFP subunit; K03543 membrane fusion protein, multidrug efflux system	emrA
farB(NMB0319)	H7A79_2401	76.1				H+ antiporter-2 family protein; K03446 MFS transporter, DHA2 family, multidrug resistance protein	emrB
porB(NMB2039)	H7A79_2426	48.7				gram-negative porin family protein; K18133 major outer membrane protein P.IB
oafA(Ngo_1710)	H7A79_2434		34.4			acyltransferase family protein
metQ(NMB1946)	H7A79_2452	82.4				NLPA lipofamily protein; K02073 D-methionine transport system substrate-binding protein
lgt(NMB1072)	h7a79_2463	77.3				lgt; prolipoprotein diacylglyceryl transferase; K13292 phosphatidylglycerol---prolipoprotein diacylglyceryl transferase [EC:2.5.1.145]
hemH(NMB0718)	H7A79_2470	71.7				hemH; ferrochelatase; K01772 protoporphyrin/coproporphyrin ferrochelatase [EC:4.99.1.1 4.99.1.9]	hemH
kdsA(NMB1283)	H7A79_2523	80.4				kdsA; 3-deoxy-8-phosphooctulonate synthase; K01627 2-dehydro-3-deoxyphosphooctonate aldolase (KDO 8-P synthase) [EC:2.5.1.55]
rhlE(NMB1422)	H7A79_2526	82.3				DEAD/DEAH box helicase family protein; K11927 ATP-dependent RNA helicase RhlE [EC:3.6.4.13]
pilS(NMB1606)	H7A79_2529	45.9				histidine kinase-, DNA gyrase B-, and HSP90-like ATPase family protein; K02668 two-component system, NtrC family, sensor histidine kinase PilS [EC:2.7.13.3]
nhaC(NMB0536)	H7A79_2588	60.7				na+/H+ antiporter family protein; K03315 Na+:H+ antiporter, NhaC family
lnt(NMB0713)	H7A79_2713	70.5				lnt; apolipoprotein N-acyltransferase; K03820 apolipoprotein N-acyltransferase [EC:2.3.1.269]
lctp(NLA_5610)	H7A79_2733			83.8		transporter lactate permease family protein
natC(NMB1737)	H7A79_1721	45.6				outer membrane efflux family protein; K12340 outer membrane protein	tolC
