# Supplementary material for: Neisseria genes required for persistence identified via in vivo screening of a transposon mutant library
Source: PLoS Pathog. 2022 May 17;18(5):e1010497. doi: 10.1371/journal.ppat.1010497 (PMC9140248; doi:10.1371/journal.ppat.1010497)
Supplement: S4 Data — A. Host interaction candidate genes found within putative prophage regions identified in PHASTER analysis. Similar N. meningitidis and N. gonorrhoeae genes reported from KEGG database GFIT SSDB Tables or (*) blastp Searches. Genes are listed with Tn5 directed read fold change from BioTradis analysis. B. Overview of PHASTER prophage analysis performed on N. musculi reference sequence. 11 regions were identified as putatively intact prophages or incomplete regions based on comparison to known phage genomes. C. Per Region breakdown of N. musculi ORFs. Log2FC of significant hits in host passage samples is listed when applicable. * Fold change and/or Refseq ID in red text indicates gene was identified in putative fitness defect set and was ignored in final analysis of host interaction candidates. ns = not significant. D. Identification of N. musculi genes with similarity to Neisseria filamentous and Mu-type prophages. N. gonorrhoeae and N meningitidis ORFs encoded in prophage regions were searched against the N. musculi genome using KEGG GFIT SSDB searches and blastp. (XLSX) [file ppat.1010497.s012.xlsx]

## Sheet: A. Sig. Phage assoc. ORFs
S4 Data. Summary of phage related genes identified in host interaction candidate pool.
A. Host interaction candidate genes found within putative prophage regions identified in PHASTER analysis. Similar Nme/Ngo genes reported from KEGG database GFIT SSDB Tables or (*) blastp Searches . Genes are listed with Tn5 directed read fold change from BioTradis EdgeR analysis.
Depleted ORFs
Genbank ID	RefSeq ID	Annotation	Phage Annotation	Region	Type	Oral FC	Gut Wk 6 FC	Gut Wk 8 FC	Nme/Ngo locus	%ID	% query coverage
n/a	H7A79_RS05220	GpE family phage tail protein	n/a	3	intact	-4	-5.2	-7.4	ADJ91_RS11940*	79	97
H7A79_1027	H7A79_RS05395	hypothetical protein	n/a	3	intact	-4.6	-3.4	-4.8	NMA1229	93.7	98
H7A79_1378	H7A79_RS07240	DoxX family protein	PHAGE_Prochl_P_TIM68_NC_028955: hypothetical protein	5	incomplete	-2.7	-3.5	-2.2	NMB2140	62.3	91
H7A79_1379	H7A79_RS07245	hemerythrin domain-containing protein	n/a	5	incomplete	-2.4	ns	ns	NMB1532	56.5	100
H7A79_1640	H7A79_RS08395	helix-turn-helix domain-containing protein	PHAGE_Thermu_P23_77_NC_013197: hypothetical protein	6	incomplete	-2.9	-3.2	-2.7	NGO_1630	60.8	75
n/a	H7A79_RS08405	tyrosine-type recombinase/integrase	PHAGE_Entero_mEpX2_NC_019705: integrase	6	incomplete	-4.5	-7.4	-7.2	pseudogene	n/a	n/a
H7A79_1628	H7A79_RS08530	site-specific DNA-methyltransferase	PHAGE_Pseudo_H103_NC_028819: adenine-specific DNA methyltransferase	7	intact	-2.9	-3	-2	n/a	n/a	n/a
n/a	H7A79_RS08575	HNH endonuclease	PHAGE_Pseudo_PAJU2_NC_011373: putative endonuclease	7	intact	-2.1	ns	ns	n/a	n/a	n/a
H7A79_1651	H7A79_RS08645	hypothetical protein	PHAGE_Mannhe_vB_MhM_1127AP1_NC_047750: exonuclease	7	intact	ns	-2.3	ns	n/a	n/a	n/a
n/a	H7A79_RS08650	hypothetical protein	PHAGE_Salmon_SSU5_NC_018843: putative lipoprotein	7	intact	-1.9	ns	ns	n/a	n/a	n/a
H7A79_1659	H7A79_RS08690	hypothetical protein	n/a	7	intact	ns	-3.3	ns	n/a	n/a	n/a
H7A79_1660	H7A79_RS08695	dCTP deaminase	PHAGE_Pseudo_PA7_NC_042060: prohead protease	7	intact	-2.7	-2.3	-4.9	NMB0849	94.1	99
H7A79_1762	H7A79_RS09245	integrase arm-type DNA-binding protein	PROPHAGE_Escher_CFT073: putative prophage integrase	8	intact	-3.4	-3.9	-4	DV297_RS03120*	69.7	93
H7A79_1764	H7A79_RS09255	hypothetical protein	n/a	8	intact	-4	ns	ns	NMB1083	30.5	27
H7A79_1766	H7A79_RS09265	hypothetical protein	n/a	8	intact	-1.9	ns	ns	n/a	n/a	n/a
H7A79_1796	H7A79_RS09440	hypothetical protein	n/a	8	intact	-3.7	-3.6	-4.4	n/a	n/a	n/a
n/a	H7A79_RS09445	pseudogene	PROPHAGE_Neisse_MC58: IS1016C2 transposase	8	intact	-2.3	-2.6	-2.7	pseudogene	n/a	n/a
H7A79_1994	H7A79_RS10470	hypothetical protein	n/a	9	incomplete	-2.9	-8.6	-8.4	n/a	n/a	n/a
H7A79_2748	H7A79_RS14355	cold-shock protein	PHAGE_Lactoc_bIL312_NC_002671: Csp	11	incomplete	-6	-4	-5.2	NGO_0410	100	100
H7A79_2749	H7A79_RS14360	DUF1653 domain-containing protein	PHAGE_Bacill_PM1_NC_020883: hypothetical protein	11	incomplete	-6	-5.4	-10.6	n/a	n/a	n/a
H7A79_2750	H7A79_RS14365	SsrA-binding protein SmpB	PHAGE_Escher_500465_1_NC_049342: HNH endonuclease	11	incomplete	-1.9	-1.6	-2.4	NGO_0986	87.7	98.6
H7A79_2752	H7A79_RS14375	hypothetical protein	n/a	11	incomplete	ns	-5.7	ns	n/a	n/a	n/a
Enriched ORFs
Genbank ID	RefSeq ID	Annotation	Phage Annotation	Region	Type	Oral FC	Gut Wk 6 FC	Gut Wk 8 FC	Nme/Ngo locus	%ID	% query coverage
H7A79_1609	H7A79_RS08435	hypothetical protein	n/a	6	incomplete	1.9	1.3	1.6	NMB0912	55.2	81
H7A79_1610	H7A79_RS08440	hypothetical protein	PHAGE_Acinet_WCHABP12_NC_041924: hypothetical protein	6	incomplete	1.6	ns	1.4	n/a	n/a	n/a
H7A79_1614	H7A79_RS08460	DUF1983 domain-containing protein	PHAGE_Mannhe_vB_MhS_535AP2_NC_028853: host specificity protein J	7	intact	1.6	1.2	1.9	NMO_0803*	71.2	72
H7A79_1617	H7A79_RS08475	phage minor tail protein L	PHAGE_Entero_lambda_NC_001416: tail component	7	intact	2	1.2	2	NMC0867	77.9	99.6
H7A79_1618	H7A79_RS08480	phage tail protein	PHAGE_Entero_mEp235_NC_019708: minor tail protein M	7	intact	1.4	ns	1.7	NMO_0799	59.6	97
H7A79_1619	H7A79_RS08485	phage tail tape measure family protein	PHAGE_Pseudo_MP29_NC_011613: putative tail component protein	7	intact	1.7	1.2	1.6	FKR43_03435*	47.9	92
H7A79_1625	H7A79_RS08515	phage head closure protein	PHAGE_Entero_mEp235_NC_019708: hypothetical protein	7	intact	1.4	ns	1.3	n/a	n/a	n/a
H7A79_1626	H7A79_RS08520	HicA family toxin	PHAGE_Mannhe_vB_MhS_535AP2_NC_028853: toxin component HicA	7	intact	1.6	1	1.4	n/a	n/a	n/a
H7A79_1627	H7A79_RS08525	HicB family antitoxin	PHAGE_Mannhe_vB_MhS_535AP2_NC_028853: antitoxin component HicB	7	intact	1.7	1.1	1.5	n/a	n/a	n/a
H7A79_1629	H7A79_RS08535	hypothetical protein	n/a	7	intact	1.2	ns	1.4	NMC0854	34	77.9
H7A79_1631	H7A79_RS08545	hypothetical protein	PHAGE_Paraco_Shpa_NC_041868: hypothetical protein	7	intact	1.8	ns	ns	n/a	n/a	n/a
H7A79_1632	H7A79_RS08550	phage major capsid protein	PHAGE_Pseudo_D3_NC_002484: major capsid protein	7	intact	1.6	ns	1.7	n/a	n/a	n/a
H7A79_1633	H7A79_RS08555	HK97 family phage prohead protease	PHAGE_Entero_phiP27_NC_003356: putative prohead protease	7	intact	1.5	1.2	1.8	n/a	n/a	n/a
H7A79_1634	H7A79_RS08560	phage portal protein	PHAGE_Entero_mEp235_NC_019708: portal protein	7	intact	ns	1.9	2.2	n/a	n/a	n/a
H7A79_1635	H7A79_RS08565	terminase large subunit	PHAGE_Burkho_Bcep176_NC_007497: gp79	7	intact	1.7	1.1	1.4	n/a	n/a	n/a
H7A79_1638	H7A79_RS08585	hypothetical protein	PHAGE_Vibrio_J2_NC_027393: integrase	7	intact	1.5	ns	1.3	NMC0853	33	93.3
H7A79_1639	H7A79_RS08590	hypothetical protein	PHAGE_Entero_c_1_NC_019706: prophage antirepressor	7	intact	ns	ns	1.1	n/a	n/a	n/a
H7A79_1640	H7A79_RS08595	helix-turn-helix transcriptional regulator	PHAGE_Mannhe_vB_MhM_1127AP1_NC_047750: holin	7	intact	1.5	1.1	1.4	NGO_1630	60.8	75.5
H7A79_1643	H7A79_RS08610	DUF2303 family protein	PHAGE_Arthro_Bridgette_NC_048091: tail tip protein	7	intact	1.9	ns	1.2	NMB0906	66.5	97.8
H7A79_1644	H7A79_RS08615	hypothetical protein	n/a	7	intact	1.7	1.2	1.6	NMO_0781	32.4	95.8
H7A79_1645	H7A79_RS08620	hypothetical protein	n/a	7	intact	1.8	1.2	1.6	n/a	n/a	n/a
H7A79_1646	H7A79_RS08625	hypothetical protein	n/a	7	intact	1.4	1	1.5	n/a	n/a	n/a
H7A79_1649	H7A79_RS08635	hypothetical protein	n/a	7	intact	ns	ns	2.1	NMBB_1129	36.8	99
H7A79_1652	H7A79_RS08655	hypothetical protein	PHAGE_Vibrio_vB_VpaM_MAR_NC_019722: putative exonuclease	7	intact	1.4	1.5	1.1	n/a	n/a	n/a
H7A79_1654	H7A79_RS08665	HicA family toxin	PHAGE_Mannhe_vB_MhS_535AP2_NC_028853: toxin HicA	7	intact	2	ns	2	n/a	n/a	n/a

## Sheet: B-C. All Phage Assoc. Genes 
S4 Data Summary of phage related genes identified in host interaction candidate pool.
B. Overview of PHASTER prophage analysis performed on N.musculi reference sequence. 11 regions were identified as putatively intact prophages or incomplete regions based on comparison to known phage genomes. Detailed information on scoreing method can be found in Arndt. Et al. (2016) PHASTER: a better, faster version of the PHAST phage search tool. Nucleic Acids Res.
REGION	REGION_LENGTH	COMPLETENESS(score)	SPECIFIC_KEYWORD	REGION_POSITION	TRNA_NUM	TOTAL_PROTEIN_NUM	PHAGE_HIT_PROTEIN_NUM	HYPOTHETICAL_PROTEIN_NUM	PHAGE+HYPO_PROTEIN_PERCENTAGE	BACTERIAL_PROTEIN_NUM	ATT_SITE_SHOWUP	PHAGE_SPECIES_NUM	MOST_COMMON_PHAGE_NAME(hit_genes_count)
1	19.4Kb	intact(110)	tail, plate, capsid, transposase	383001-402438	0	29	20	7	0.931	2	no	9	PHAGE_Mannhe_vB_MhM_3927AP2_NC_028766(10)
2	20.4Kb	incomplete(50)	tail, transposase, integrase	550937-571377	0	19	11	4	0.789	4	yes	10	PHAGE_Entero_DE3_NC_042057(2)
3	60.2Kb	intact(140)	transposase, tail, plate, virion, capsid	1025235-1085450	0	64	43	17	0.937	4	yes	15	PHAGE_Burkho_BcepMu_NC_005882(26)
4	41.5Kb	intact(150)	tail, plate, head, ortal, terminase, lysin, transposase	1133755-1175271	0	63	39	20	0.936	4	no	14	PHAGE_Haemop_SuMu_NC_019455(25)
5	19.2Kb	incomplete(60)	tail, transposase	1413273-1432472	0	26	15	7	0.846	4	no	12	PHAGE_Escher_500465_1_NC_049342(2)
6	16Kb	incomplete(60)	transposase, integrase, tail	1654404-1670417	0	12	8	2	0.833	2	yes	7	PHAGE_Mannhe_vB_MhS_535AP2_NC_028853(2)
7	44.6Kb	intact(150)	tail, head, capsid,portal,integrase	1669269-1713960	1	47	36	9	0.957	2	yes	27	PHAGE_Burkho_Bcep176_NC_007497(4)
8	38.1Kb	intact(120)	integrase,tail,capsid, transposase	1820156-1858266	0	41	27	11	0.926	3	yes	19	PHAGE_Burkho_BcepMu_NC_005882(8)
9	10.6Kb	incomplete(50)	tail,transposase, integrase	2070176-2080830	0	17	9	4	0.764	4	yes	8	PHAGE_Entero_DE3_NC_042057(2)
10	5Kb	incomplete(50)	transposase, virion	2327050-2332094	1	7	6	1	1	0	no	5	PHAGE_Entero_SfMu_NC_027382(1)
11	6.3Kb	incomplete(50)	transposease, protease	2879202-2885504	0	9	7	2	1	0	no	6	PHAGE_Agroba_Atu_ph07_NC_042013(2)
C. Per Region breakdown of Nmus ORFs. Log2FC of significant hits in host passage samples is listed when applicable. * Fold change and/or Refseq ID in red text indicates gene was identified in putative fitness defect set and ignored in final analysis of host interaction candidates. ns = not significant
		Relative Significant Insertion abundance v. inoculum by region
Nmus ORFs contained per region	Genbank annotation	Oral	Wk 6 Gut	Wk 8 Gut
Region 1
H7A79_RS01755	hypothetical protein	ns	ns	ns
H7A79_RS01760	hypothetical protein	ns	ns	ns
H7A79_RS01765	hypothetical protein	ns	ns	ns
H7A79_RS01770	DUF2313 domain-containing protein	ns	ns	ns
H7A79_RS01775	baseplate J/gp47 family protein	ns	ns	ns
H7A79_RS01780	phage GP46 family protein	ns	ns	ns
H7A79_RS01785	phage baseplate assembly protein V	ns	ns	ns
H7A79_RS01790	phage tail protein	ns	ns	ns
H7A79_RS01795	hypothetical protein	ns	ns	ns
H7A79_RS01800	hypothetical protein	ns	ns	ns
H7A79_RS01805	hypothetical protein	ns	ns	ns
H7A79_RS01810	hypothetical protein	ns	ns	ns
H7A79_RS01815	HNH endonuclease	ns	ns	ns
H7A79_RS01820	hypothetical protein	ns	ns	ns
H7A79_RS01825	methyltransferase domain-containing protein	ns	ns	ns
H7A79_RS01830	hypothetical protein	ns	ns	ns
H7A79_RS01835	hypothetical protein	ns	ns	ns
H7A79_RS01840	hypothetical protein	ns	ns	ns
H7A79_RS01845	AAA family ATPase	ns	ns	ns
H7A79_RS01850	transposase	ns	ns	ns
H7A79_RS01855	hypothetical protein	ns	ns	ns
H7A79_RS01860	helix-turn-helix domain-containing protein	ns	ns	ns
H7A79_RS01865	helix-turn-helix domain-containing protein	ns	ns	ns
H7A79_RS01870	IS3 family transposase	ns	ns	ns
H7A79_RS01875	hypothetical protein	ns	ns	ns
H7A79_RS01880	IS3 family transposase	ns	ns	ns
H7A79_RS01885	16S rRNA (adenine(1518)-N(6)/adenine(1519)-N(6))-dimethyltransferase RsmA	ns	ns	ns
H7A79_RS01890	hypothetical protein	ns	ns	ns
H7A79_RS01895	amino acid ABC transporter ATP-binding protein	ns	ns	ns
Region 2
H7A79_RS02715	type II toxin-antitoxin system PemK/MazF family toxin	ns	ns	ns
H7A79_RS02720	AbrB/MazE/SpoVT family DNA-binding domain-containing protein	ns	ns	ns
H7A79_RS02725	hypothetical protein	ns	ns	ns
H7A79_RS02730	type II toxin-antitoxin system RelE/ParE family toxin	ns	ns	ns
H7A79_RS02735	ribbon-helix-helix protein, CopG family	ns	ns	ns
H7A79_RS02740	hypothetical protein	ns	ns	ns
H7A79_RS02745	hypothetical protein	ns	ns	ns
H7A79_RS02750	helix-turn-helix domain-containing protein	ns	ns	ns
H7A79_RS02755	type II toxin-antitoxin system RelE/ParE family toxin	ns	ns	ns
H7A79_RS02760	hypothetical protein	ns	ns	ns
H7A79_RS02765	DUF29 family protein	ns	ns	ns
H7A79_RS02770	hypothetical protein	ns	ns	ns
H7A79_RS02775	hypothetical protein	ns	ns	ns
H7A79_RS02780	IS1595 family transposase	ns	ns	ns
H7A79_RS02785	lipopolysaccharide heptosyltransferase	ns	ns	ns
H7A79_RS02790	excisionase family DNA-binding protein	ns	ns	ns
H7A79_RS02795	tyrosine-type recombinase/integrase	ns	ns	ns
H7A79_RS02800	serine hydrolase	ns	ns	ns
H7A79_RS02805	ATP-dependent Clp protease ATP-binding subunit ClpX	ns	ns	ns
Region 3
H7A79_RS05140	zonular occludens toxin family protein	ns	ns	ns
H7A79_RS05145	IS1595 family transposase	ns	ns	ns
H7A79_RS05150	IS110 family transposase	ns	ns	ns
H7A79_RS05155	hypothetical protein	ns	ns	ns
H7A79_RS05160	IS1595 family transposase	ns	ns	ns
H7A79_RS05165	phage tail protein	ns	ns	ns
H7A79_RS05170	hypothetical protein	ns	ns	ns
H7A79_RS05175	phage tail protein	ns	ns	1.5841
H7A79_RS05180	baseplate J/gp47 family protein	ns	ns	ns
H7A79_RS05185	GPW/gp25 family protein	ns	ns	ns
H7A79_RS05190	phage baseplate assembly protein V	ns	ns	ns
H7A79_RS05195	hypothetical protein	ns	ns	ns
H7A79_RS05200	tail protein X	ns	ns	ns
H7A79_RS05205	phage tail protein	ns	ns	ns
H7A79_RS05210	phage tail tape measure protein	ns	ns	ns
H7A79_RS05215	hypothetical protein	ns	ns	ns
H7A79_RS05220	GpE family phage tail protein	-4.03475	-5.21796	-7.40025
H7A79_RS05225	phage tail assembly protein	-4.49424	ns	ns
H7A79_RS05230	phage major tail tube protein	ns	ns	ns
H7A79_RS05235	phage tail sheath subtilisin-like domain-containing protein	ns	ns	ns
H7A79_RS05240	hypothetical protein	ns	ns	ns
H7A79_RS05245	DUF1320 domain-containing protein	ns	ns	ns
H7A79_RS05250	hypothetical protein	ns	ns	ns
H7A79_RS05255	DUF2190 family protein	ns	ns	ns
H7A79_RS05260	hypothetical protein	ns	ns	ns
H7A79_RS05265	hypothetical protein	ns	ns	ns
H7A79_RS05270	2-oxoacid:acceptor oxidoreductase	ns	ns	ns
H7A79_RS05275	hypothetical protein	ns	ns	ns
H7A79_RS05280	hypothetical protein	ns	ns	ns
H7A79_RS05285	transcriptional regulator	ns	ns	ns
H7A79_RS05290	DUF1018 domain-containing protein	ns	ns	ns
H7A79_RS05295	HU family DNA-binding protein	ns	ns	ns
H7A79_RS05300	hypothetical protein	ns	ns	ns
H7A79_RS05305	hypothetical protein	ns	ns	ns
H7A79_RS05310	DUF3164 family protein	ns	ns	ns
H7A79_RS05315	hypothetical protein	ns	ns	ns
H7A79_RS05320	hypothetical protein	ns	ns	ns
H7A79_RS05325	hypothetical protein	ns	ns	ns
H7A79_RS05330	hypothetical protein	ns	ns	ns
H7A79_RS05335	hypothetical protein	ns	ns	ns
H7A79_RS05340	hypothetical protein	ns	ns	ns
H7A79_RS05345	hypothetical protein	ns	ns	ns
H7A79_RS05350	AAA family ATPase	ns	ns	ns
H7A79_RS05355	hypothetical protein	ns	ns	ns
H7A79_RS05360	DDE-type integrase/transposase/recombinase	ns	ns	ns
H7A79_RS05365	DUF3102 domain-containing protein	ns	ns	ns
H7A79_RS05370	DNA-binding protein	ns	ns	ns
H7A79_RS05375	DNA-binding protein	ns	ns	ns
H7A79_RS05380	helix-turn-helix domain-containing protein	ns	ns	ns
H7A79_RS05385	hypothetical protein	ns	ns	ns
H7A79_RS05390	hypothetical protein	-2.50568	ns	ns
H7A79_RS05395	hypothetical protein	-4.59694	-3.44027	-4.77702
H7A79_RS05400	TIGR02594 family protein	ns	ns	ns
H7A79_RS05405	hypothetical protein	ns	ns	ns
H7A79_RS05410	hypothetical protein	ns	ns	ns
H7A79_RS05415	hypothetical protein	ns	ns	ns
H7A79_RS05420	TraR/DksA C4-type zinc finger protein	ns	ns	ns
H7A79_RS05425	hypothetical protein	ns	ns	ns
H7A79_RS05430	hypothetical protein	ns	ns	ns
H7A79_RS05435	DUF3486 family protein	ns	ns	ns
H7A79_RS05440	hypothetical protein	ns	ns	ns
H7A79_RS05445	DUF935 family protein	ns	ns	ns
H7A79_RS05450	minor capsid protein	ns	ns	ns
H7A79_RS05455	phage virion morphogenesis protein	ns	ns	ns
Region 4
H7A79_RS05715	3'-5' exonuclease	ns	ns	ns
H7A79_RS05720	hypothetical protein	ns	ns	ns
H7A79_RS05725	DNA cytosine methyltransferase	ns	ns	ns
H7A79_RS05730	Com family DNA-binding transcriptional regulator	ns	ns	ns
H7A79_RS05735	hypothetical protein	ns	ns	ns
H7A79_RS05740	hypothetical protein	ns	ns	ns
H7A79_RS05745	hypothetical protein	ns	ns	ns
H7A79_RS05750	DUF2313 domain-containing protein	ns	ns	ns
H7A79_RS05755	baseplate J/gp47 family protein	ns	ns	ns
H7A79_RS05760	phage GP46 family protein	ns	ns	ns
H7A79_RS05765	phage baseplate assembly protein V	ns	ns	ns
H7A79_RS05770	phage tail protein	ns	ns	ns
H7A79_RS05775	DNA circularization N-terminal domain-containing protein	ns	ns	ns
H7A79_RS05780	phage tail tape measure protein	ns	ns	ns
H7A79_RS05785	TetR family transcriptional regulator	ns	ns	ns
H7A79_RS05790	hypothetical protein	ns	ns	ns
H7A79_RS05795	phage tail protein	ns	ns	ns
H7A79_RS05800	phage tail sheath subtilisin-like domain-containing protein	ns	ns	ns
H7A79_RS05805	DUF2635 domain-containing protein	ns	ns	ns
H7A79_RS05810	DUF1834 family protein	ns	ns	ns
H7A79_RS05815	DUF1320 family protein	ns	ns	ns
H7A79_RS05820	hypothetical protein	ns	ns	ns
H7A79_RS05825	Mu-like prophage major head subunit gpT family protein	ns	ns	ns
H7A79_RS05830	hypothetical protein	ns	ns	ns
H7A79_RS05835	phage virion morphogenesis protein	ns	ns	ns
H7A79_RS05840	minor capsid protein	ns	ns	ns
H7A79_RS05845	DUF935 family protein	ns	ns	ns
H7A79_RS05850	phage terminase large subunit	ns	ns	ns
H7A79_RS05855	DUF1804 family protein	ns	ns	ns
H7A79_RS05860	hypothetical protein	ns	ns	ns
H7A79_RS05865	hypothetical protein	ns	ns	ns
H7A79_RS05870	hypothetical protein	ns	ns	ns
H7A79_RS05875	hypothetical protein	ns	ns	ns
H7A79_RS05880	hypothetical protein	ns	ns	ns
H7A79_RS05885	hypothetical protein	ns	ns	ns
H7A79_RS05890	hypothetical protein	ns	ns	ns
H7A79_RS05895	hypothetical protein	ns	ns	ns
H7A79_RS05900	N-acetylmuramoyl-L-alanine amidase	ns	ns	ns
H7A79_RS05905	mor transcription activator family protein	ns	ns	ns
H7A79_RS05910	DUF1018 domain-containing protein	ns	ns	ns
H7A79_RS05915	type II toxin-antitoxin system HicB family antitoxin	ns	ns	ns
H7A79_RS05920	type II toxin-antitoxin system HicA family toxin	ns	ns	ns
H7A79_RS05925	hypothetical protein	ns	ns	ns
H7A79_RS05930	DNA polymerase III	ns	ns	ns
H7A79_RS05935	Bro-N domain-containing protein	ns	ns	ns
H7A79_RS05940	hypothetical protein	ns	ns	ns
H7A79_RS05945	host-nuclease inhibitor Gam family protein	ns	ns	ns
H7A79_RS05950	hypothetical protein	ns	ns	ns
H7A79_RS05955	hypothetical protein	ns	ns	ns
H7A79_RS05960	hypothetical protein	ns	ns	ns
H7A79_RS05965	hypothetical protein	ns	ns	ns
H7A79_RS05970	hypothetical protein	ns	ns	ns
H7A79_RS05975	hypothetical protein	ns	ns	ns
H7A79_RS05980	methyltransferase domain-containing protein	ns	ns	ns
H7A79_RS05985	hypothetical protein	ns	ns	ns
H7A79_RS05990	hypothetical protein	ns	ns	ns
H7A79_RS05995	hypothetical protein	ns	ns	ns
H7A79_RS06000	AAA family ATPase	ns	ns	ns
H7A79_RS06005	hypothetical protein	ns	ns	ns
H7A79_RS06010	Mu transposase C-terminal domain-containing protein	ns	ns	ns
H7A79_RS06015	XRE family transcriptional regulator	ns	ns	ns
H7A79_RS06020	ORF6C domain-containing protein	ns	ns	ns
H7A79_RS06025	helix-turn-helix transcriptional regulator	ns	ns	ns
Region 5
H7A79_RS07240	DoxX family protein	-2.70909	-3.51692	-2.19117
H7A79_RS07245	hemerythrin domain-containing protein	-2.42887	ns	ns
H7A79_RS07250	hypothetical protein	ns	ns	ns
H7A79_RS07255	hypothetical protein	ns	ns	ns
H7A79_RS07260	phage tail tape measure protein	ns	ns	ns
H7A79_RS07265	hypothetical protein	ns	ns	ns
H7A79_RS07270	hypothetical protein	ns	ns	ns
H7A79_RS07275	phage virion morphogenesis protein	ns	ns	ns
H7A79_RS07280	DUF1320 family protein	ns	ns	ns
H7A79_RS07285	major capsid protein	ns	ns	ns
H7A79_RS07290	oxaloacetate decarboxylase alpha chain	ns	ns	ns
H7A79_RS07295	hypothetical protein	ns	ns	ns
H7A79_RS07300	hypothetical protein	ns	ns	ns
H7A79_RS07305	hypothetical protein	ns	ns	ns
H7A79_RS07310	hypothetical protein	ns	ns	ns
H7A79_RS07315	IS3 family transposase	ns	ns	ns
H7A79_RS07320	IS3 family transposase	ns	ns	ns
H7A79_RS07325	ATP-binding protein	ns	ns	ns
H7A79_RS07330	ATP-binding protein	ns	ns	ns
H7A79_RS07335	hypothetical protein	ns	ns	ns
H7A79_RS07340	IS1595 family transposase	ns	ns	ns
H7A79_RS07345	replication initiation factor domain-containing protein	ns	ns	ns
H7A79_RS07350	IS1595 family transposase	ns	ns	ns
H7A79_RS07355	hypothetical protein	ns	ns	ns
H7A79_RS07360	HlyD family type I secretion periplasmic adaptor subunit	-1.65989	-1.93269	-1.95782
H7A79_RS07365	type I secretion system permease/ATPase	ns	ns	ns
Region 6
H7A79_RS08385	IS1595 family transposase	ns	ns	ns
H7A79_RS08390	lipopolysaccharide heptosyltransferase	ns	ns	ns
H7A79_RS08395	helix-turn-helix domain-containing protein	-2.90772	-3.19002	-2.71206
H7A79_RS08400	IS1595 family transposase	ns	ns	ns
H7A79_RS08405	tyrosine-type recombinase/integrase	-4.45963	-7.39046	-7.16238
H7A79_RS08410	IS1595 family transposase	ns	ns	ns
H7A79_RS08415	exodeoxyribonuclease VII large subunit	ns	ns	ns
H7A79_RS08420	type II toxin-antitoxin system HicA family toxin	ns	ns	ns
H7A79_RS08425	type II toxin-antitoxin system HicB family antitoxin	ns	ns	ns
H7A79_RS08430	hypothetical protein	ns	ns	ns
H7A79_RS08435	hypothetical protein	1.87252	1.30744	1.63985
H7A79_RS08440	hypothetical protein	1.5845	ns	1.38377
Region 7
H7A79_RS08460	DUF1983 domain-containing protein	1.56088	1.23426	1.88372
H7A79_RS08465	tail assembly protein	ns	ns	ns
H7A79_RS08470	C40 family peptidase	ns	ns	ns
H7A79_RS08475	phage minor tail protein L	1.95667	1.21559	1.95316
H7A79_RS08480	phage tail protein	1.38092	ns	1.68782
H7A79_RS08485	phage tail length tape measure family protein	1.68922	1.23864	1.55323
H7A79_RS08490	DUF1799 domain-containing protein	ns	ns	ns
H7A79_RS08495	hypothetical protein	ns	ns	ns
H7A79_RS08500	phage tail protein	ns	ns	ns
H7A79_RS08505	DUF3168 domain-containing protein	ns	ns	ns
H7A79_RS08510	hypothetical protein	ns	ns	ns
H7A79_RS08515	phage head closure protein	1.39251		1.34972
H7A79_RS08520	type II toxin-antitoxin system HicA family toxin	1.63212	1.02197	1.41938
H7A79_RS08525	type II toxin-antitoxin system HicB family antitoxin	1.74829	1.10732	1.53278
H7A79_RS08530	site-specific DNA-methyltransferase	-2.85288	-3.03057	-1.95004
H7A79_RS08535	hypothetical protein	1.17325	ns	1.35326
H7A79_RS08540	phage head-tail connector protein	ns	ns	ns
H7A79_RS08545	hypothetical protein	1.77195	ns	ns
H7A79_RS08550	phage major capsid protein	1.58966	ns	1.65268
H7A79_RS08555	HK97 family phage prohead protease	1.47504	1.18723	1.84405
H7A79_RS08560	phage portal protein	ns	1.85477	2.24199
H7A79_RS08565	terminase large subunit	1.66493	1.075	1.405
H7A79_RS08570	terminase small subunit	ns	ns	ns
H7A79_RS08575	HNH endonuclease	-2.0777	ns	ns
H7A79_RS08580	hypothetical protein	ns	ns	ns
H7A79_RS08585	hypothetical protein	1.50604	ns	1.34012
H7A79_RS08590	hypothetical protein	ns	ns	1.08907
H7A79_RS08595	helix-turn-helix transcriptional regulator	1.51439	1.06993	1.38643
H7A79_RS08600	hypothetical protein	ns	ns	ns
H7A79_RS08605	hypothetical protein*	1.61644	ns	1.24281
H7A79_RS08610	DUF2303 family protein	1.86955	ns	1.21872
H7A79_RS08615	hypothetical protein	1.67806	1.22276	1.5846
H7A79_RS08620	hypothetical protein	1.75392	1.22079	1.58859
H7A79_RS08625	hypothetical protein	1.36129	1.018	1.45739
H7A79_RS08630	hypothetical protein	ns	ns	ns
H7A79_RS08635	hypothetical protein	ns	ns	2.12513
H7A79_RS08640	DUF551 domain-containing protein	ns	ns	ns
H7A79_RS08645	hypothetical protein	ns	-2.25725	ns
H7A79_RS08650	hypothetical protein	-1.90047	ns	ns
H7A79_RS08655	hypothetical protein	1.42638	1.46355	1.05231
H7A79_RS08660	phage antirepressor N-terminal domain-containing protein	ns	ns	ns
H7A79_RS08665	type II toxin-antitoxin system HicA family toxin	1.95333	ns	1.99528
H7A79_RS08670	type II toxin-antitoxin system HicB family antitoxin	ns	ns	ns
H7A79_RS08675	tyrosine-type recombinase/integrase	ns	ns	ns
H7179_RS08680		ns	ns	ns
H7A79_RS08685	recombination-associated protein RdgC	ns	ns	ns
H7A79_RS08690	hypothetical protein	ns	-3.25217	ns
H7A79_RS08695	dCTP deaminase	-2.69609	-2.34153	-4.92473
Region 8
H7A79_RS09245	integrase arm-type DNA-binding domain-containing protein	-3.36758	-3.94514	-4.03613
H7A79_RS09250	AlpA family phage regulatory protein	-3.01872	ns	-5.72394
H7A79_RS09255	hypothetical protein	-4.01137	ns	ns
H7A79_RS09260	host-nuclease inhibitor Gam family protein	ns	ns	ns
H7A79_RS09265	hypothetical protein	-1.93341	ns	ns
H7A79_RS09270	hypothetical protein	ns	ns	ns
H7A79_RS09275	hypothetical protein	ns	ns	ns
H7A79_RS09280	toprim domain-containing protein	ns	ns	ns
H7A79_RS09285	DUF927 domain-containing protein	ns	ns	ns
H7A79_RS09290	hypothetical protein	ns	ns	ns
H7A79_RS09295	type II toxin-antitoxin system RelE/ParE family toxin	ns	ns	ns
H7A79_RS09300	putative addiction module antidote protein	ns	ns	ns
H7A79_RS09305	hypothetical protein	ns	ns	ns
H7A79_RS09310	type II toxin-antitoxin system RelE/ParE family toxin	ns	ns	ns
H7A79_RS09315	helix-turn-helix domain-containing protein	ns	ns	ns
H7A79_RS09320	DUF4102 domain-containing protein	ns	ns	ns
H7A79_RS09325	hypothetical protein	ns	ns	ns
H7A79_RS09330	hypothetical protein	ns	ns	ns
H7a79_RS09335	site-specific integrase	ns	ns	ns
H7A79_RS09340	type II toxin-antitoxin system Phd/YefM family antitoxin	ns	ns	ns
H7A79_RS09345	PIN domain-containing protein	ns	ns	ns
H7A79_RS09350	hypothetical protein	ns	ns	ns
H7A79_RS09355	phage tail tape measure protein	ns	ns	ns
H7A79_RS09360	phage tail protein	ns	ns	ns
H7A79_RS09365	tail protein X	ns	ns	ns
H7A79_RS09370	hypothetical protein	ns	ns	ns
H7A79_RS09375	phage baseplate assembly protein V	ns	ns	ns
H7A79_RS09380	hypothetical protein	ns	ns	ns
H7A79_RS09385	hypothetical protein	ns	ns	ns
H7A79_RS09390	GPW/gp25 family protein	ns	ns	ns
H7A79_RS09395	baseplate J/gp47 family protein	ns	ns	ns
H7A79_RS09400	phage tail protein	ns	ns	ns
H7A79_RS09405	hypothetical protein	ns	ns	ns
H7A79_RS09410	tail fiber protein	1.01108	ns	ns
H7A79_RS09415	hypothetical protein	ns	ns	ns
H7A79_RS09420	hypothetical protein	ns	ns	ns
H7A79_RS09425	Com family DNA-binding transcriptional regulator	ns	ns	ns
H7A79_RS09430	DNA (cytosine-5-)-methyltransferase	ns	ns	ns
H7A79_RS09435	DNA adenine methylase	ns	ns	ns
H7A79_RS09440	hypothetical protein	-3.65016	-3.64487	-4.35893
H7A79_RS09445	transposase/pseudogene	-2.32807	-2.62651	-2.74528
Region 9
H7A79_RS10460	N-6 DNA methylase	ns	ns	ns
H7A79_RS10465	phosphoglycerate kinase	ns	ns	ns
H7A79_RS10470	hypothetical protein	-2.85158	-8.59939	-8.37036
H7A79_RS10475	type II toxin-antitoxin system PemK/MazF family toxin	ns	ns	ns
H7A79_RS10480	AbrB/MazE/SpoVT family DNA-binding domain-containing protein	ns	ns	ns
H7A79_RS10485	hypothetical protein	ns	ns	ns
H7A79_RS10490	hypothetical protein	ns	ns	ns
H7A79_RS10495	helix-turn-helix domain-containing protein	ns	ns	ns
H7A79_RS10500	type II toxin-antitoxin system RelE/ParE family toxin	ns	ns	ns
H7A79_RS10505	hypothetical protein	ns	ns	ns
H7A79_RS10510	DUF29 family protein	ns	ns	ns
H7A79_RS10515	hypothetical protein	ns	ns	ns
H7A79_RS10520	hypothetical protein	ns	ns	ns
H7A79_RS10525	IS1595 family transposase	ns	ns	ns
H7A79_RS10530	lipopolysaccharide heptosyltransferase	ns	ns	ns
H7A79_RS10535	excisionase family DNA-binding protein	ns	ns	ns
H7A79_RS10540	site-specific integrase	ns	ns	ns
Region 10
H7A79_RS11680	IS1595 family transposase	ns	ns	ns
H7A79_RS11685	DUF3164 family protein	ns	ns	ns
H7A79_RS11690	hypothetical protein	ns	ns	ns
H7A79_RS11695	hypothetical protein	ns	ns	ns
H7A79_RS11700	hypothetical protein	ns	ns	ns
H7A79_RS11705	phage virion morphogenesis protein	ns	ns	ns
H7A79_RS11710	tRNA uridine-5-carboxymethylaminomethyl(34) synthesis GTPase MnmE	ns	ns	ns
H7A79_RS11715	IS1595 family transposase	ns	ns	ns
Region 11
H7A79_RS14340	IS1595 family transposase	ns	ns	ns
H7A79_RS14345	ATP-dependent Clp protease ATP-binding subunit ClpA	ns	ns	ns
H7A79_RS14350	ATP-dependent Clp protease adapter ClpS	ns	ns	ns
H7A79_RS14355	cold-shock protein	-5.96758	-3.97223	-5.21802
H7A79_RS14360	DUF1653 domain-containing protein	-6.00047	-5.41321	-10.6095
H7A79_RS14365	SsrA-binding protein SmpB	-1.9161	-1.55802	-2.35856
H7A79_RS14370	hypothetical protein	-2.60556	ns	ns
H7A79_RS14375	hypothetical protein	ns	-5.66133	ns
H7A79_RS14380	IS1595 family transposase	ns	ns	ns

## Sheet: D. Neisseria phage comparisons
S4 Data. Summary of phage related genes identified in host interaction candidate pool.
D. Identification of Nmus genes with similarity to Neisseria filamentious and Mu-type prophages. Ngo and Nme ORFs encoded in prophage regions were searched against the Nmus genome using KEGG GFIT SSDB searches and blastp*. Mu MenB comparisons to Nmus were performed using blastn query of the Nme MC58 genome from position 1101155-11311150.Ngo and Nme ORFs used were identified in Masignani et al. Mu…
Bille, E. et al,. A chromosomally integrated bacteriophage in invasive meningococci. J Exp Med 2005 201(12) 1905-13., Kawai, M. et al, Genome comparison in silico in Neisseria suggests integration of filamentous bacteriophages by their own transposase. DNA Res 2005 12(6) 389-401.
Species and Serogroup	Phage	ORFs of Prophage	Similar Nmus ORFs	% ID	% Nmus Query Coverage	Present in Tn5 Screen
Nme A	Nf1	NMA1792	H7A79_0216	44.1	93	no
		NMA1793	H7A9_0217	38.2	91	no
		NMA1794	H7A79_0218	37.5	99	no
		NMA1795	H7A79_0409	49.4	96.2	no
		NMA1796	H7A79_RS02190	42.5*	94*	no
		NMA1797	H7A79_0412	46.1	64	no
		NMA1798	H7A79_0413	45.7	100	no
		NMA1799	H7A79_0414	45.7	96	no
		NMA1800	H7A79_0416	37.8	99.6	no
Nme A	Nf3	NMA0783	H7A79_0215	49.3	98.5	no
		NMA0782	H7A79_0216	41.2	99.5	no
		NMA0781	H7A9_0217	32.7	100	no
		NMA0780	H7A79_0218	36.4	85	no
		NMA0779	H7A79_0219	44.6	90.3	no
		NMA0778	H7A79_RS02190	32.6*	100*
		NMA0777	n/a	n/a	n/a	n/a
		NMA0775	H7A79_0220	39.5	91.5
		NMA0774	H7A79_0414	40.4	92
		NMA0773	n/a	n/a	n/a	n/a
		NMA0772	H7A79_0416	38.4	99.6
Nme B	Nf2-B3	NMB1742	H7A79_0217	70.3	92.9
		NMB1743	H7A79_0218	53.8	100
		NMB1744	H7A79_0219	44.6	90.2
		NMB1745	n/a	n/a	n/a	n/a
		NMB1747	H7A79_0412	36*	78*
		NMB1748	H7A79_0220	42.7	90.4
		NMB1749	H7A79_0414	37.8	98
		NMB1750	H7A79_0416	60.6	99.6
Ngo	Nf4-G3	NGO_1170	H7A79_0217	72.5	92.8
		NGO_1169	H7A79_0218	55.4	100
		NGO_1168	H7A79_0219	44.6	90.2
		NGO_1167	H7A79_0412	35.1*	21*
		NGO_1165	H7A79_0414	36.9	98.7
		NGO_1164	H7A79_0416	39.7	99.7
Ngo	Nf4-G5	NGO_1270	H7A79_0217	72.5	92.8
		NGO_1269	H7A79_0218	55.4	100
		NGO_1268	H7A79_0219	44.6	90.2
		NGO_1267	n/a	n/a	n/a
		NGO_1265	H7A79_0412	35.1*	21*
		NGO_1264	H7A79_0220	42.7	90.4
		NGO_1263	H7A79_0414	36.9	98.6
		NGO_1262	H7A79_0416	39.7	99.6
Nme B	Mu	NMB1077-1122 genome position 1101155-1131150	H7A79_1096-H7A79_1101, H7A79_1104-H7A79_1109, H7A79_1113-H7A79_1115	76.13	39	Corresponds to RS05750-RS05850, See region 4 , S4 Data C.
