# Supplementary material for: Neisseria genes required for persistence identified via in vivo screening of a transposon mutant library
Source: PLoS Pathog. 2022 May 17;18(5):e1010497. doi: 10.1371/journal.ppat.1010497 (PMC9140248; doi:10.1371/journal.ppat.1010497)
Supplement: S5 Data — Genes annotated as hypothetical (A) or encoding a domain of unknown function (B) meeting significance criteria in at least one host site were analyzed to identify similarities with other Neisseria species. ORFs are listed with results of tradis.comparison.R analysis. Genes with similarity to those encoded by either human commensal, pathogen, or animal commensal species are color coded according to similarity key. Percent identity is reported from KEGG database GFIT SSDB searches by N. musculi Genbank locus tag. Species abbreviations are shown according to KEGG nomenclature for strain designation. Nme, Neisseria meningitidis MC58; Nel, Neisseria elongata sups. glycolitica ATCC29315; Ngo, Neisseria gonorrhoeae FA1090; Nla, Neisseria lactamica 02–06; Nsi, Neisseria mucosa FDAARGOS; Nfv, Neisseria flavescens ATCC 13120; Ncz, Neisseria cinerea NCTC10294; Nci, Neisseria canis NCTC10296; Nbc, Neisseria baciliformis DSM 233383; Nmj, Neisseria mucosa ATCC 19696; Nani, Neisseria animaloris NCTC12227; Nsf, Neisseria subflava ATCC 49275; Nzo, Neisseria zoodegmatis NCTC12230; Nsg, Neisseria shayeganii DSM22244; Nsc, Neisseria sicca NS20201025; Nwd, Neisseria wadsworthii DSM22245; Nwe, Neisseria weaveri NCTC13585. (XLSX) [file ppat.1010497.s013.xlsx]

## Sheet: A.Hypothetical
S5 Data. Host interaction candidate genes with unknown function.
A. Genes annotated as hypothetical meeting significance criteria in at least one host site were analysed to identify similarities with other Neisseria species. ORFs are listed with results of tradis.comparison.R analysis.Genes with similarity to those encoded by either human commensal, pathogen, or animal commensal species are color coded according to similarity key. % Identity is reported from K…
Species abbreviations are shown according to KEGG nomenclature. Nme, Neisseria meningitidis MC58; Nel, Neisseria elongata sups. glycolitica ATCC29315; Ngo, Neisseria gonorrhoeae FA1090; Nla, Neisseria lactamica 02-06; Nsi, Neisseria mucosa FDAARGOS; Nfv, Neisseria flavescens ATCC 13120; Ncz, Neisseria cinerea NCTC10294; Nci, Neisseria canis NCTC10296; Nbc, Neisseria baciliformis DSM 233383; Nmj, …
Similarity Key:	human commensal	human commensal and pathogen	animal commensal
						Wk8F				Wk6F				W8 Oral
RefSeq ID	Genbank ID	gene_name	KEGG_Pathway	cog_category	Genbank annotation	wk8F_logFC	wk8F_logCPM	Wk8F_PValue	wk8F_q.value	wk6F_logFC	wk6F_logCPM	wk6F_PValue	wk6F_q.value	oral_logFC	oral_logCPM	oral_Pvalue	oral_q.value	% Identity to Neisseria by GFIT SSDB search	Predicted function
H7A79_RS00140	H7A79_0029	H7A79_RS00140	NA	NA	hypothetical protein	-0.42476	2.0618	0.666747	0.951339	-1.27497	1.67464	0.12523	0.376797	-2.22862	1.46677	0.00343251	0.0178626	nzl(69.0), new(64.0), nbl(59.6), nsc(52.2), nsf(49.1), nfv(47.2)	membrane bound lysozyme inhibitor
H7A79_RS00270		H7A79_RS00270	NA	NA	hypothetical protein	-1.9782	1.29376	0.0806163	0.264705	-1.93336	1.05772	0.0823351	0.27756	-3.50487	0.864782	0.00637544	0.0303185	n/a
H7A79_RS00285		H7A79_RS00285	NA	NA	hypothetical protein	-5.80265	1.40148	0.00240878	0.0145587	-2.2426	1.28299	0.0246988	0.108876	-1.87825	1.29009	0.0331835	0.126284	n/a
H7A79_RS00510		H7A79_RS00510	NA	L	hypothetical protein	-6.13716	1.62102	0.00108293	0.00719203	-3.96183	1.38986	0.00128552	0.00826899	-2.20899	1.48489	0.01357	0.0596327	nsc(52.6), nsf(51.5)	phage associated site specific integrase
H7A79_RS01025	H7A79_0186	H7A79_RS01025	NA	NA	hypothetical protein	-2.00528	2.99133	0.0047575	0.0268221	-3.68843	2.6146	1.9e-07	2.99e-06	-3.04672	2.64275	8.64e-07	9.76e-06	nwe(62.6) nei(62.6),ncs(59.6), ngo(58.3), nel(50.9), nmj(52.8), nsc(52.8)	predicted secreted protein
H7A79_RS01030	H7A79_0187	H7A79_RS01030	NA	NA	hypothetical protein	-6.98979	7.65619	1.28e-52	1.5e-49	-7.7951	7.55211	5.66e-51	1.35e-47	-8.29242	7.58015	7.27e-49	2.47e-46	nwe(54.9), ngk(47.6), ngo(47.6), ncz(47.4), nmj(50.7), nsi(50.7)	putative lipoprotein
H7A79_RS01080	H7A79_0196	H7A79_RS01080	NA	NA	hypothetical protein	-5.55337	1.23057	0.00499095	0.0278051	-3.41294	1.0012	0.0092836	0.0476184	-3.60868	0.932127	0.0167654	0.0709167	nmc(34.6), ngo(37), nla(34.6), ncz(33.3)
H7A79_RS01275		H7A79_RS01275	NA	NA	hypothetical protein	-4.82389	2.73095	1.53e-05	0.000173251	-5.36635	2.46725	2.17e-08	4.03e-07	-3.82226	2.50435	5.98e-07	6.92e-06	nani(26)
H7A79_RS01410	H7A79_0262	H7A79_RS01410	NA	S	hypothetical protein	-1.83306	3.41956	0.00081585	0.00564136	-2.1241	3.19943	1.62e-05	0.000173278	-2.97644	3.09421	5.48e-08	8.03e-07	nzl(49.2), nbl(49.5), nfv(45.1), nmj(45.5), nsf(45.1), nsi(45.5),
H7A79_RS01495		H7A79_RS01495	NA	NA	hypothetical protein	9.10352	8.78806	1.06e-09	2.78e-08	7.72221	7.33631	1.11e-05	0.000122884	7.24072	6.92559	6.58e-06	6.35e-05	n/a
H7A79_RS01545		H7A79_RS01545	NA	NA	hypothetical protein	-6.80082	2.12807	5.6e-05	0.000546676	-3.26783	1.95822	7.89e-05	0.000702945	-3.53471	1.90554	3.6e-05	0.000290828	nzd(64)
H7A79_RS01620		H7A79_RS01620	NA	NA	hypothetical protein	-2.5826	1.72333	0.0202395	0.0892741	-3.97797	1.37915	0.000404073	0.00301471	-3.36537	1.36358	0.000770933	0.00471501	n/a
H7A79_RS01650		H7A79_RS01650	NA	NA	hypothetical protein	4.03734	6.82024	0.000562316	0.00400607	3.67297	6.38225	8.86e-06	0.000100949	6.96712	9.58794	5.24e-05	0.000404849	n/a
H7A79_RS01955		H7A79_RS01955	NA	NA	hypothetical protein	-0.909172	3.59366	0.0610567	0.214566	-1.29485	3.3535	0.00661978	0.0351676	-2.20847	3.16296	7.6e-06	7.3e-05	n/a
H7A79_RS02025		H7A79_RS02025	NA	NA	hypothetical protein	-4.59102	2.47712	1.4e-05	0.000160439	-4.21363	2.24081	6.29e-07	8.96e-06	-2.6471	2.33	2.94e-05	0.000242369	n/a
H7A79_RS02080	H7A79_0389	H7A79_RS02080	NA	T	hypothetical protein	-2.50573	3.47119	3.87e-05	0.000399175	-1.84015	3.40145	5.55e-05	0.000514302	-1.92446	3.40333	0.000112533	0.000814152	nmj(50.0), nsc(50.0), nbl(48.4), nmd(50.2), nel(50.2), nmi(49.8), nla(50.2), nel(50.2), ncz(48.4)
H7A79_RS02215	H7A79_0417	H7A79_RS02215	NA	NA	hypothetical protein	-2.39352	2.23174	0.00367912	0.0211026	-2.49212	2.00413	0.00285477	0.0166121	-2.74807	1.94989	0.00117541	0.00700815	nel(62.2), nfv(55.0), nfs(55.0), ncz(52.6), nma(52.6),	putative membrane protein
H7A79_RS02885	H7A79_0540	H7A79_RS02885	NA	S	hypothetical protein	-2.85319	3.1373	0.000227021	0.00183411	-1.50748	3.14692	0.0363763	0.147993	-2.43799	2.9825	0.000327534	0.00209498	nwe(51.8), nbl(46.7), nsc(46.6), nfv(43.3), nsf(43.3), nla(41.5), ncz(40.4), nma(40.4), ngo(38.9)	putative membrane protein
H7A79_RS02955	H7A79_0553	H7A79_RS02955	NA	NA	hypothetical protein	-5.0209	4.15159	1.01e-12	3.67e-11	-4.84557	3.9637	6.25e-16	2.76e-14	-6.3961	3.93534	1.29e-23	7.27e-22	nzl(69), nbl(48.8), nmj(45.8), nsi(45.8)
H7A79_RS03105		H7A79_RS03105	NA	NA	hypothetical protein	-5.29043	3.05756	1.62e-08	3.31e-07	-5.74504	2.81965	1.7e-10	4.08e-09	-8.2753	2.78009	1.3e-13	3.8e-12	n/a
H7A79_RS03475	H7A79_0652	H7A79_RS03475	NA	NA	hypothetical protein	-2.5029	1.6153	0.0121143	0.0591007	-2.3829	1.38955	0.0277671	0.119938	-2.70257	1.30602	0.00526222	0.0257469	n/a
H7A79_RS03865	H7A79_0732	H7A79_RS03865	NA	NA	hypothetical protein	-2.81547	4.1442	1.75e-08	3.52e-07	-3.19751	3.94059	3.9e-11	1.04e-09	-1.88166	4.13893	7.27e-07	8.33e-06	nci(96.8), nbc(56.9)
H7A79_RS04035	H7A79_0772	H7A79_RS04035	NA	NA	hypothetical protein	-3.21506	1.57119	0.0780652	0.259054	-3.81704	1.27183	0.00288165	0.0167276	-4.08793	1.20098	0.00195716	0.0110056	nwd(91.5)
H7A79_RS04615	H7A79_0879	H7A79_RS04615	NA	NA	hypothetical protein	-3.63065	2.4277	2.69e-05	0.000289273	-3.21222	2.21471	3.24e-05	0.000313871	-2.13273	2.31666	0.000437266	0.00274506	nel(64.8), nsg(62.1), nbc(57.0)
H7A79_RS04870	H7A79_0928	H7A79_RS04870	NA	NA	hypothetical protein	-3.08528	2.07426	0.00524515	0.028879	-2.12857	1.9325	0.00826694	0.0429592	-1.55166	2.01772	0.0199023	0.0817096	n/a
H7A79_RS04910	H7A79_0935	H7A79_RS04910	NA	NA	hypothetical protein	-0.931664	4.86105	0.0330923	0.132538	-1.0189	4.71682	0.0126273	0.0619648	-1.14901	4.70525	0.00372867	0.0191104	nwe(74.5), nsi(74.2), nbl(74.6), nfv(71.8), nsf*73.9), nme(74.3), nmc(74.3), nla(73.3), ngo(72.2), ncz(67.4), nel(52.6)	membrane lipoprotein
H7A79_RS05395	H7A79_1027	H7A79_RS05395	NA	NA	hypothetical protein	-4.77702	2.62688	3.43e-06	4.53e-05	-3.44027	2.44907	5.8e-06	6.94e-05	-4.59694	2.3719	1.62e-07	2.1e-06	nwe(98.8), 93.7), nmw(93.7)	conserved hypothetical integral membrane protein, abc-2 transporter protein
H7A79_RS05485	H7A79_1046	H7A79_RS05485	NA	NA	hypothetical protein	-2.94979	1.91624	0.00234971	0.0142743	-3.4308	1.63556	0.000339657	0.00261613	-2.24617	1.71313	0.00351395	0.0181274	n/a
H7A79_RS05490	H7A79_1047	H7A79_RS05490	NA	S	hypothetical protein	-2.0455	3.64612	0.000264297	0.00207814	-2.57275	3.40147	1.11e-06	1.54e-05	-3.16955	3.33528	8.35e-09	1.39e-07	n/a
H7A79_RS05510		H7A79_RS05510	NA	NA	hypothetical protein	-2.15846	3.18842	0.000688622	0.00483269	-1.69433	3.08515	0.000794215	0.00544735	-1.39	3.17018	0.00424647	0.0213946	n/a
H7A79_RS05630		H7A79_RS05630	NA	NA	hypothetical protein	-7.1668	2.42209	3.72e-06	4.88e-05	-2.45204	2.35165	0.000413175	0.00307299	-2.3925	2.34208	0.0001838	0.00125848	n/a
H7A79_RS06185	H7A79_1180	H7A79_RS06185	NA	NA	hypothetical protein	-1.36327	3.07022	0.025217	0.106373	-1.98233	2.77651	0.000514997	0.00373687	-2.65567	2.66585	4.88e-06	4.8e-05	n/a
H7A79_RS06305	H7A79_1206	H7A79_RS06305	NA	S	hypothetical protein	-1.15475	3.38519	0.0975998	0.306351	-1.29102	3.19549	0.00965046	0.0492877	-1.03302	3.28158	0.0311469	0.119792	nwe(84.2), nel(76.3), nla(74.7), nmc(73.7), nme(73.7), nsi(72.6), ncz(73.7), ngo(73.7), nfv(72.6), nsf(72.6)	putative membrane protein
H7A79_RS06715	H7A79_1284	H7A79_RS06715	NA	NA	hypothetical protein	-0.649661	4.06269	0.190577	0.49783	-0.664859	3.93274	0.068678	0.243235	-1.021	3.84278	0.0102993	0.0468204	nwe(51.8), ngo(45.3), nbl(46.7), nsi(48.6), nfv(45.7), nsf(44.3), nmc(43.9), nla(41.7), nel(39.6)	toxin cptA
H7A79_RS07115		H7A79_RS07115	NA	NA	hypothetical protein	-3.66825	1.75966	0.00284659	0.0167308	-3.25318	1.52486	0.0019385	0.0119053	-2.04641	1.61529	0.0272482	0.106524	n/a
H7A79_RS07205		H7A79_RS07205	NA	NA	hypothetical protein	-6.53117	1.91752	0.000295291	0.00228365	-3.54583	1.71678	0.000188329	0.0015194	-3.8227	1.65364	1.65e-05	0.000145209	n/a
H7A79_RS07230	H7A79_1376	H7A79_RS07230	NA	NA	hypothetical protein	-4.77413	3.37499	1.82e-09	4.5e-08	-3.77799	3.20222	1.92e-10	4.57e-09	-4.31976	3.16855	2.58e-12	6.59e-11	nzl(72.7), nwe(68.4)
H7A79_RS07235	H7A79_1377	H7A79_RS07235	NA	NA	hypothetical protein	-4.30699	3.49324	9.33e-08	1.69e-06	-5.35824	3.24816	1.16e-12	3.72e-11	-6.44729	3.23133	3.29e-13	9.3e-12	nel(52.0), nbc(50.6), ngo(51.2), nma(48.9), nme(48.9)
H7A79_RS07615		H7A79_RS07615	NA	NA	hypothetical protein	-4.91994	2.7455	7.22e-06	8.79e-05	-5.38676	2.49282	5.98e-08	1.05e-06	-3.89214	2.52405	1.28e-06	1.4e-05	n/a
H7A79_RS07650		H7A79_RS07650	NA	NA	hypothetical protein	-6.99188	2.2813	2.01e-05	0.000222834	-7.21979	2.01549	1.5e-07	2.38e-06	-5.11495	1.99946	5.34e-07	6.27e-06	n/a
H7A79_RS07665	H7A79_1460	H7A79_RS07665	NA	M	hypothetical protein	-4.58933	4.10859	1.26e-13	4.93e-12	-4.35806	3.92214	1.43e-18	7.59e-17	-5.41231	3.89549	4.95e-24	2.87e-22	nbl(59.5), nsf(56.9), nfv(56.9), nmj(53.6), nel(49.8), nma(50.2), nme(50.2), ngo(49.5), nla(49.3), ncz(49.5)	putative cell binding factor, cbf2
H7A79_RS07685		H7A79_RS07685	NA	NA	hypothetical protein	-6.35149	1.7888	0.000222577	0.00182327	-3.3416	1.59675	0.000710907	0.0050058	-6.7234	1.45185	1.21e-05	0.000110963	n/a
H7A79_RS08045	H7A79_1531	H7A79_RS08045	NA	NA	hypothetical protein	-6.62678	1.99144	0.000172549	0.00145399	-2.67268	1.8704	0.00191191	0.0117884	-2.41594	1.86747	0.00201093	0.0112812	ncz(80.3), nel(83.1), nfv(74.6), nsf(74.6), nma(75.8), nme(75.8), ngo(75.8), nla(76.6)
H7A79_RS08215	H7A79_1567	H7A79_RS08215	NA	NA	hypothetical protein	-2.9451	3.16662	1.25e-05	0.000146098	-4.91575	2.85199	7.16e-11	1.87e-09	-4.25038	2.86615	3.36e-10	6.49e-09	n/a
H7A79_RS08300	H7A79_1584	H7A79_RS08300	NA	NA	hypothetical protein	-1.88623	2.46913	0.028368	0.117211	-2.49662	2.17212	0.000572695	0.00411787	-3.08739	2.07463	1.9e-05	0.000161102	nwe(61.0), nbl(62.1), nma(51.4), nme(51.4), nla(52.1), ncz(51.4), ngo(51.4), nsc(51.4), nmj(52.1)	secreted protein
H7A79_RS08435	H7A79_1609	H7A79_RS08435	NA	NA	hypothetical protein	1.63985	9.08554	9.23e-07	1.35e-05	1.30744	8.76221	0.00042232	0.00312149	1.87252	9.21903	4.71e-07	5.65e-06	nel(55.2), nme(49.6), nbc(51.4),	putative membrane protein
H7A79_RS08440	H7A79_1610	H7A79_RS08440	NA	S	hypothetical protein	1.38377	6.96889	4.02e-06	5.16e-05	0.960618	6.60657	0.00243338	0.0143353	1.5845	7.07776	1.2e-07	1.62e-06	n/a	putative peptidoglycan binding domain protein
H7A79_RS08445	H7A79_1611	H7A79_RS08445	NA	NA	hypothetical protein	1.63876	7.20295	1.55e-07	2.62e-06	1.27378	6.86465	0.000395896	0.00296508	1.70184	7.21292	8e-08	1.12e-06	n/a
H7A79_RS08535	H7A79_1629	H7A79_RS08535	NA	NA	hypothetical protein	1.35326	5.77023	1.05e-07	1.88e-06	0.636946	5.24283	0.0259506	0.113326	1.17325	5.61681	1.04e-06	1.16e-05	nmc(34)
H7A79_RS08545	H7A79_1631	H7A79_RS08545	NA	NA	hypothetical protein	0.985434	2.8524	0.10154	0.315769	1.20056	2.91793	0.0401392	0.161371	1.77195	3.34348	0.000159217	0.00110798	n/a
H7A79_RS08585	H7A79_1638	H7A79_RS08585	NA	S	hypothetical protein	1.34012	10.1261	0.000104379	0.0009415	0.875829	9.7281	0.0302519	0.127659	1.50604	10.1999	0.000164412	0.00113746	ncz(33.8), nmc(33.0),	putative dna primase
H7A79_RS08590	H7A79_1639	H7A79_RS08590	NA	NA	hypothetical protein	1.08907	4.79128	0.000823634	0.00567848	0.422242	4.33192	0.204164	0.524818	0.966827	4.6933	0.00173389	0.00991452	n/a
H7A79_RS08615	H7A79_1644	H7A79_RS08615	NA	NA	hypothetical protein	1.5846	9.84669	2.78e-06	3.73e-05	1.22276	9.50405	0.00110556	0.00724854	1.67806	9.86974	9.52e-06	8.86e-05	ncz(32.4), nmi(32.4), nme(30.9)	putative phage associated protein
H7A79_RS08620	H7A79_1645	H7A79_RS08620	NA	NA	hypothetical protein	1.58859	9.31754	1.39e-06	1.97e-05	1.22079	8.97145	0.000940542	0.0063056	1.75392	9.39643	2.06e-06	2.17e-05	n/a
H7A79_RS08625	H7A79_1646	H7A79_RS08625	NA	NA	hypothetical protein	1.45739	7.01081	1.13e-06	1.63e-05	1.018	6.63297	0.00262341	0.0153408	1.36129	6.90367	1.21e-06	1.34e-05	nwe(32.1)	putative lipoprotein
H7A79_RS08635	H7A79_1649	H7A79_RS08635	NA	NA	hypothetical protein	2.12513	4.29588	3.92e-06	5.06e-05	0.843573	3.36246	0.0620893	0.225263	1.05653	3.52516	0.01651	0.0699613	nmp(36.8)
H7A79_RS08645	H7A79_1651	H7A79_RS08645	NA	NA	hypothetical protein	-1.96896	2.58021	0.0354268	0.139583	-2.25725	2.3317	0.00869934	0.0448148	-1.74823	2.41317	0.026768	0.105166	n/a
H7A79_RS08650		H7A79_RS08650	NA	NA	hypothetical protein	-1.24663	2.42944	0.0814815	0.266801	-1.41704	2.21146	0.0431829	0.170723	-1.90047	2.09545	0.00474058	0.0235343	nani(66)
H7A79_RS08655	H7A79_1652	H7A79_RS08655	NA	L	hypothetical protein	1.05231	7.25965	0.000699322	0.00489317	0.411117	6.78611	0.276392	0.604053	1.42638	7.47912	9.93e-06	9.2e-05	n/a
H7A79_RS08690		H7A79_RS08690	NA	NA	hypothetical protein	-2.79484	1.76454	0.0258425	0.107723	-3.25217	1.47943	0.00822593	0.0428396	-2.21646	1.54209	0.0322043	0.123259	n/a
H7A79_RS08860	H7A79_1690	H7A79_RS08860	NA	NA	hypothetical protein	-2.22573	2.88233	0.00096576	0.00648715	-2.49169	2.6491	3.51e-05	0.000336689	-3.8783	2.51119	5.56e-08	8.1e-07	nbl(53.2), new(48.7), nbv(42.6), nsi(42.1), nsf(49.2), nfv(50.0)
H7A79_RS09255	H7A79_1764	H7A79_RS09255	NA	S	hypothetical protein	-0.104783	1.91434	1	1	-0.957004	1.56978	0.326227	0.649046	-4.01137	1.14892	0.00157845	0.00911351	nbc(36.2)	phage protein
H7A79_RS09265	H7A79_1766	H7A79_RS09265	NA	NA	hypothetical protein	-1.78699	2.23537	0.0254089	0.106672	-1.51464	2.08246	0.0294228	0.125047	-1.93341	1.98121	0.00618335	0.0294641	nani(97.8)
H7A79_RS09440	H7A79_1796	H7A79_RS09440	NA	NA	hypothetical protein	-4.35893	3.075	5.74e-07	8.65e-06	-3.64487	2.88197	1.05e-07	1.74e-06	-3.65016	2.87591	8.87e-08	1.22e-06	n/a
H7A79_RS09645	H7A79_1835	H7A79_RS09645	NA	S	hypothetical protein	-1.72805	1.75268	0.251128	0.605541	-3.88975	1.33934	0.00106051	0.00701115	-3.2971	1.31801	0.0021238	0.0117477	nci(64.8),
H7A79_RS09860	H7A79_1876	H7A79_RS09860	NA	NA	hypothetical protein	-2.6232	1.76128	0.0211229	0.0916517	-6.39677	1.37381	7.38e-05	0.000664917	-2.59203	1.47052	0.0038405	0.01964	nci(39.8)
H7A79_RS10105		H7A79_RS10105	NA	NA	hypothetical protein	-2.11552	2.79058	0.0049304	0.0275329	-2.69709	2.50524	2.58e-05	0.000254387	-2.67002	2.48705	1.53e-05	0.000135972	n/a
H7A79_RS10170		H7A79_RS10170	NA	NA	hypothetical protein	-1.92618	2.56306	0.0116546	0.0574424	-2.63899	2.26151	0.000659753	0.0046872	-2.72814	2.22909	0.000271941	0.00178758	n/a*
H7A79_RS10275		H7A79_RS10275	NA	NA	hypothetical protein	-4.62127	2.50196	1.27e-05	0.000147765	-7.46102	2.21561	5.51e-09	1.15e-07	-7.60428	2.18002	2.18e-09	3.93e-08	n/a
H7A79_RS10470	H7A79_1994	H7A79_RS10470	NA	NA	hypothetical protein	-8.37036	3.44922	1.02e-11	3.3e-10	-8.59939	3.22428	6.93e-16	3e-14	-2.85158	3.40553	1.08e-06	1.2e-05	nwe(64.5), nzl(59.3), nwd(64.5)
H7A79_RS10845	H7A79_2063	H7A79_RS10845	NA	NA	hypothetical protein	-2.19314	2.58386	0.00719562	0.0380155	-1.83043	2.43593	0.00782328	0.0409218	-1.74343	2.4478	0.01942	0.0801455	nwe(52.9), nbl(56.5), nzl(56.0)
H7A79_RS10890	H7A79_2071	H7A79_RS10890	NA	NA	hypothetical protein	-3.15367	2.05777	0.00182475	0.0114263	-4.43812	1.75048	7.86e-05	0.000702945	-3.85106	1.7332	0.000136384	0.000966091	nmj(30.5), nsi(30.5), nwe(46.1), nsg(44.6)
H7A79_RS10910	H7A79_2075	H7A79_RS10910	NA	NA	hypothetical protein	-2.30617	3.04319	0.000511227	0.00370955	-1.69488	2.9569	0.00378932	0.0214728	-3.23292	2.74134	1.12e-06	1.24e-05	nei(37.9), nla(36),
H7A79_RS10930	H7A79_2079	H7A79_RS10930	NA	NA	hypothetical protein	-8.32977	3.41296	9.81e-12	3.2e-10	-4.41352	3.2399	2.22e-12	6.94e-11	-4.18103	3.23935	1.23e-12	3.24e-11	n/a
H7A79_RS10945	H7A79_2082	H7A79_RS10945	NA	NA	hypothetical protein	-4.37727	3.02251	4.71e-06	5.96e-05	-3.92387	2.81533	2.14e-06	2.77e-05	-3.85705	2.81239	2.11e-06	2.2e-05	n/a
H7A79_RS10975		H7A79_RS10975	NA	NA	hypothetical protein	-5.07008	0.945029	0.0162915	0.0746616	-5.29327	0.648047	0.00517534	0.0283156	-1.84586	0.766977	0.0698477	0.230205	nwd(55)
H7A79_RS11125	H7A79_2118	H7A79_RS11125	NA	NA	hypothetical protein	-2.09277	1.95759	0.0982494	0.307569	-6.59814	1.51775	1.17e-05	0.000128396	-2.43782	1.6467	0.00205754	0.0114345	n/a
H7A79_RS11325	H7A79_2153	H7A79_RS11325	NA	NA	hypothetical protein	-2.24737	4.21976	4.76e-06	5.98e-05	-2.60399	4.00497	6.95e-09	1.41e-07	-2.67102	4.01278	1.22e-09	2.25e-08	nci(41.4), (nma(26.2)*	colicin pore domain forming protein, low similarity to tspA
H7A79_RS11345		H7A79_RS11345	NA	L	hypothetical protein	-2.8215	3.55146	1e-06	1.46e-05	-2.39777	3.42061	2.71e-07	4.24e-06	-2.60078	3.4105	5.16e-07	6.09e-06		IS1595 transposase
H7A79_RS11540	H7A79_2200	H7A79_RS11540	NA	NA	hypothetical protein	-1.03044	1.6928	0.365925	0.747953	-1.92936	1.32623	0.0469665	0.182298	-2.594	1.19279	0.00452518	0.0226546	nzl(81.2), nwd(75.0), nbc(73.6), nel(67.8), nsf(66.3), nfv(66.3), nmj(67.8), nsc(67.8), ngo(45.6), nla(44.3), nmc(44.3), nme(44.3), ncz(44.3)
H7A79_RS12245	H7A79_2341	H7A79_RS12245	NA	NA	hypothetical protein	-3.7879	2.60891	6.41e-05	0.000610149	-3.10794	2.41154	1.28e-05	0.000138437	-3.11358	2.39488	8.76e-06	8.22e-05	nci(35.6)
H7A79_RS12250		H7A79_RS12250	NA	NA	hypothetical protein	-5.64304	1.29061	0.0024111	0.0145587	-0.982779	1.37826	0.307165	0.635698	-3.7082	0.993016	0.00954803	0.0439098	n/a
H7A79_RS12280	H7A79_2348	H7A79_RS12280	NA	NA	hypothetical protein	-1.74914	3.42955	0.00188736	0.0117076	-1.17888	3.40519	0.0124568	0.0614805	-2.00233	3.22611	5.05e-05	0.000391611	nbl(46.2), nwd(39.4), nel(39.4), nzl(50.5), nwe(43.8)	putative exported protein
H7A79_RS12735	H7A79_2440	H7A79_RS12735	NA	NA	hypothetical protein	-3.06862	2.07047	0.00819585	0.0425352	-1.32654	2.07406	0.0805212	0.273161	-0.912962	2.17757	0.142381	0.394247	n/a
H7A79_RS12790	H7A79_2449	H7A79_RS12790	NA	NA	hypothetical protein	-3.08536	2.07426	0.0052192	0.0288036	-1.05723	2.14579	0.13385	0.398204	-1.21067	2.09992	0.0631978	0.211521	nbl(41.8), ncz(32.6), nmc(29.4), nme(29.4), nla(29.4), ngo(29.7), nsc(34.8), nsi(34.8)	putative secreted protein
H7A79_RS12865		H7A79_RS12865	NA	NA	hypothetical protein	-3.00229	2.68819	0.000128158	0.00112008	-3.8196	2.41376	5.68e-06	6.82e-05	-4.6695	2.34576	2.17e-08	3.43e-07	n/a
H7A79_RS12895		H7A79_RS12895	NA	NA	hypothetical protein	-5.07551	0.946708	0.0175669	0.0796154	-1.15972	0.938236	0.258615	0.598075	-5.43703	0.564196	0.00523013	0.0256958	n/a
H7A79_RS12910	H7A79_2469	H7A79_RS12910	NA	NA	hypothetical protein	-5.6236	1.28437	0.00603575	0.0326959	-5.84935	0.99389	0.00144678	0.00928123	-3.75245	0.975337	0.00449926	0.0225724	nzo(64.1), nzl(54.2)	putative membrane protein
H7A79_RS12930	H7A79_2472	H7A79_RS12930	NA	S	hypothetical protein	-4.19225	3.45286	7.28e-07	1.08e-05	-2.1081	3.42777	7.37e-05	0.000664917	-3.97008	3.232	2.45e-10	4.8e-09	nsc(60.6), nmj(59.7), nbl(57.3), nwe(57.8), nsf(55.0), nzo(74.4), nwd(54.9)
H7A79_RS13745	H7A79_2630	H7A79_RS13745	NA	NA	hypothetical protein	-3.95389	4.01874	2.11e-12	7.53e-11	-3.59773	3.85771	4.35e-14	1.57e-12	-3.91494	3.83815	3.86e-18	1.66e-16	nmj(66.0), nwd(67.3), nfv(65.4), nsi(65.0), nel(64.2), nsf(65.4), nla(51.4), nmi(50.5), ngo(51.4)
H7A79_RS13830	H7A79_2647	H7A79_RS13830	NA	S	hypothetical protein	-6.49558	1.88431	0.000229513	0.00184789	-3.44597	1.69408	0.00298314	0.0172746	-2.9264	1.68456	0.0014177	0.00822541	nwd(66.2), nbc(63.8), nme(64.4), nla(63.8), ngo(63.8), ncz(61.7), nsf(55.7), nfv(55.7)	putative membrane protein
H7A79_RS14535		H7A79_RS14535	NA	NA	hypothetical protein	-6.18441	1.66191	0.000218972	0.00180001	-3.19735	1.46978	0.00114634	0.00747475	-4.30193	1.35783	0.000116217	0.000835703	n/a

## Sheet: B.Domain of Unknown Function
S5 Data. Host interaction candidate genes with unknown function.
B.Candidate genes encoding proteins with a domain of unknown function. Genes meeting significance criteria in at least one host site were analysed to identify similarities with other Neisseria species. ORFs are listed with results of tradis.comparison.R analysis.Genes with similarity to those encoded by either human commensal, pathogen, or animal commensal species are color coded according to sim…
Species abbreviations are shown according to KEGG nomenclature. Nme, Neisseria meningitidis MC58; Nel, Neisseria elongata sups. glycolitica ATCC29315; Ngo, Neisseria gonorrhoeae FA1090; Nla, Neisseria lactamica 02-06; Nsi, Neisseria mucosa FDAARGOS; Nfv, Neisseria flavescens ATCC 13120; Ncz, Neisseria cinerea NCTC10294; Nci, Neisseria canis NCTC10296; Nbc, Neisseria baciliformis DSM 233383; Nmj, …
Similarity Key:	human commensal	human commensal and pathogen	animal commensal
						Wk8F				Wk6F				W8 Oral
Refseq ID	Genbank ID	gene_name	KEGG_Pathway	cog_category	function.	wk8F_logFC	wk8F_logCPM	Wk8F_PValue	wk8F_q.value	wk6F_logFC	wk6F_logCPM	wk6F_PValue	wk6F_q.value	oral_logFC	oral_logCPM	oral_Pvalue	oral_q.value	% Identity to Neisseria by GFIT SSDB search	Predicted function
H7A79_RS00690	H7A79_0125	H7A79_RS00690	NA	S	DUF1775 domain-containing protein	-4.26441	3.40816	2.23e-09	5.46e-08	-2.96207	3.28602	7.83e-09	1.58e-07	-5.56117	3.14987	4.88e-16	1.78e-14	nmj(71.1),nsi(71.1)
H7A79_RS00815	H7A79_0150	H7A79_RS00815	NA	S	DUF4230 domain-containing protein	-1.06861	5.67916	0.00025535	0.00202812	-1.2325	5.52454	0.00011573	0.00099082	-1.33354	5.52097	1.86e-06	1.98e-05	nbl(65.0), nwe(64.7), nsf(62.8), nmj(60.3), nsc(60.3), nfv(62.3), nsi(60.3)
H7A79_RS01505	H7A79_0280	H7A79_RS01505	NA	S	DUF2788 domain-containing protein	-4.96359	2.84245	6.15e-06	7.61e-05	-4.6103	2.60988	3.17e-08	5.71e-07	-5.75544	2.5552	2.38e-10	4.75e-09	nwe(86.8), ncz(85.3), ngo(85.3), nla(83.8), nmd(83.8), nbl(83.8), nmj(78.8), nsc(78.8), nfv(76.5), nsf(76.5), nel(69.2)
H7A79_RS03645	H7A79_0688 (slam homolog)	H7A79_RS03645	NA	S	DUF560 domain-containing protein	-1.61709	4.75209	3.23e-06	4.31e-05	-1.64193	4.62306	2.78e-07	4.26e-06	-1.52305	4.67902	2.77e-07	3.4e-06	nme(52.0), nsi(53.3), nla(51.60, ngo(52.2)	surface lipoprotein assembly modulator (slam)
H7A79_RS04935	H7A79_0940	H7A79_RS04935	NA	S	DUF493 domain-containing protein	-4.0549	2.05712	0.00028097	0.00219452	-2.72394	1.89262	0.00125957	0.00812404	-3.96217	1.7594	1.86e-05	0.00015814	nfv(65.2), nsf(65.2), ngo(66.7), nla(66.7), nme(66.7), ncz(64.3), nsc(59.6), nmj(60.7)
H7A79_RS05055		H7A79_RS05055	NA	S	DUF3304 domain-containing protein	-0.418487	2.84857	0.515176	0.878939	-1.7493	2.34712	0.00836457	0.0433719	-1.47078	2.39478	0.0102538	0.0467032	n/a
H7A79_RS06075	H7A79_1160	H7A79_RS06075	NA	S	DUF2062 domain-containing protein	-3.36068	3.24503	3.03e-07	4.91e-06	-5.90567	2.94544	8.76e-13	2.9e-11	-2.75163	3.11318	4.24e-06	4.21e-05	nbl(75.4), nzl(74.3), new(71.5)
H7A79_RS07225	H7A79_1375	H7A79_RS07225	NA	S	DUF692 family protein	-3.76161	3.59058	1.25e-09	3.23e-08	-3.56291	3.41235	2.03e-11	5.55e-10	-3.3227	3.42161	5.17e-12	1.25e-10	nel(76.9), nbc(67.8), nzl(80.7), nsc(64.3), nsi(64.30, nla(63.9), nfv(63.9), nmj(63.9), nmc(63.9), nme(63.6), ngo(63.6)
H7A79_RS07660	H7A79_1459	H7A79_RS07660	NA	S	DUF389 domain-containing protein	-2.21778	4.29282	1.4e-07	2.44e-06	-2.22678	4.14392	3.4e-09	7.22e-08	-2.36247	4.14256	5.76e-11	1.24e-09	nel(69.0), nsf(67.9), nmj(66.5), ncz(66.8), nsc(65.9),
H7A79_RS08000	H7A79_1524	H7A79_RS08000	NA	NA	DUF4124 domain-containing protein	-5.06248	4.4984	3.23e-16	1.55e-14	-4.03747	4.36353	6.38e-17	2.98e-15	-4.07648	4.37729	6.03e-18	2.55e-16	nbl(51.4), nzl(63.8), nsc(51.4), nsi(51.4), nsf(49.0), nfv(47.6), nel(39.5), ncz(36.4), nla(33.6), nme(33.0), ngo(32.0)
H7A79_RS08460	H7A79_1614	H7A79_RS08460	NA	O	DUF1983 domain-containing protein	1.88372	8.8082	1.54e-08	3.18e-07	1.23426	8.2466	0.00151006	0.00960948	1.56088	8.516	1.22e-05	0.00011096	nmc(51.4)	phage tail protein/ phage 2120 orf 4/ host specificity J protein
H7A79_RS08610	H7A79_1643	H7A79_RS08610	NA	S	DUF2303 family protein	1.21872	4.27135	0.0014054	0.00910219	0.61403	3.84724	0.0911574	0.300807	1.86955	4.72951	5.81e-11	1.24e-09	nme(66.5),	phage associated protein
H7A79_RS08700	H7A79_1661	H7A79_RS08700	NA	S	DUF1440 domain-containing protein	-3.41496	2.25916	0.00012653	0.00111409	-3.35432	2.02269	4.02e-05	0.0003839	-3.57741	1.98207	6.97e-05	0.0005232	nani(91.3)	putative membrane protein
H7A79_RS09980	H7A79_1900	H7A79_RS09980	NA	S	DUF4390 domain-containing protein	1.86715	4.35118	0.00059571	0.00420571	1.15845	3.76209	0.0353007	0.144605	-2.34404	2.46202	0.00017618	0.00121532	nzl(78.7), nsc(71.1), nsf(69.5), nfv(69.0), nbl(67.5), ncz(68.6), ngo(66.8), nla(67.3), nmc(66.3), nel(67.9), ngk(66.3)
H7A79_RS13760	H7A79_2633	H7A79_RS13760	NA	T	DUF853 family protein	-1.39222	3.94982	0.00144447	0.00930078	-1.90751	3.69186	5.55e-06	6.71e-05	-2.12381	3.6664	1.16e-07	1.57e-06	nzl(82.6), nbl(81.9), nsf(81.7), nsc(81.9) ncz(81.5), nmj(81.7), nfv(80.9), nel(79.1), n	Ornithine/acetylornithine aminotransferase
H7A79_RS14150	H7A79_2705	H7A79_RS14150	NA	S	DUF502 domain-containing protein	-2.0561	4.57338	5.52e-07	8.37e-06	-3.1243	4.29551	1.68e-15	7.01e-14	-2.62095	4.38133	4.81e-13	1.33e-11	nzl(75.7), nfv(75.2), nsf(75.7), nme(75.7), nbl(73.4), ncz(76.1), nla(75.2), ngo(73.4), nmc(75.2), nel(73.1), nsc(70.9), nmj(74.5)	putative membrane protein
H7A79_RS14180	H7A79_2712	H7A79_RS14180	NA	S	DUF808 family protein	-1.13201	4.43552	0.00476888	0.0268221	-0.398668	4.56679	0.240481	0.578711	-0.5778	4.52345	0.0806349	0.257532	nzl(74.0), nbl(75.4), nsf(74.7), nfv(74.3), nmj(72.5), ncz(69.1), nel(65.2),	membrane protein
H7A79_RS14360	H7A79_2749	H7A79_RS14360	NA	S	DUF1653 domain-containing protein	-10.6095	5.50349	7.3e-35	9.53e-33	-5.41321	5.38866	1.14e-29	1.29e-27	-6.00047	5.4044	5.46e-39	6.82e-37	nani(72,2), new(67.1), nzl(68.1)
